# Supplementary material for: A deterministic approach for rapid identification of the critical links in networks
Source: PLoS One. 2019 Jul 17;14(7):e0219658. doi: 10.1371/journal.pone.0219658 (PMC6636746; doi:10.1371/journal.pone.0219658)
Supplement: S1 File — An archive file with the program. It contains all the code files in java, libraries used and the Zlín region network files. (ZIP) [file pone.0219658.s001.zip]

Archive with 56 entries (52 files):
- data/
- data/closuresim/
- data/closuresim/AlgCombRunnable.java
- data/closuresim/AlgCycleCutRunnable.java
- data/closuresim/AlgCycleCutRunnableJG.java
- data/closuresim/AlgCycleRunnable.java
- data/closuresim/AlgCycleRunnableJG.java
- data/closuresim/Algorithm.java
- data/closuresim/AlgorithmCombinatoric.java
- data/closuresim/AlgorithmCopyPartialResults.java
- data/closuresim/AlgorithmCycle.java
- data/closuresim/AlgorithmCycle2.java
- data/closuresim/AlgorithmCycleCut.java
- data/closuresim/AlgorithmLoadResults.java
- data/closuresim/AlgorithmNone.java
- data/closuresim/AlgorithmSimple.java
- data/closuresim/AlgorithmSimpleParallel.java
- data/closuresim/AlgorithmSimpleParallelRunnable.java
- data/closuresim/AlgorithmTest.java
- data/closuresim/Circle.java
- data/closuresim/ConfigFileReader.java
- data/closuresim/CutSetsAnalyzer.java
- data/closuresim/Disconnection.java
- data/closuresim/DisconnectionCollector.java
- data/closuresim/Evaluation.java
- data/closuresim/EvaluationRunnable.java
- data/closuresim/ExperimentSetup.java
- data/closuresim/GraphExport.java
- data/closuresim/IFilterImplDisconnection.java
- data/closuresim/MyLogger.java
- data/closuresim/Net.java
- data/closuresim/NetLoader.java
- data/closuresim/Node.java
- data/closuresim/NodeAndRoad.java
- data/closuresim/ResultWriter.java
- data/closuresim/Road.java
- data/closuresim/RoadComparator.java
- data/closuresim/RoadsSelection.java
- data/closuresim/tools/
- data/closuresim/tools/NetReducer.java
- data/closuresim/Valuation.java
- data/closuresim/VarianceComparator.java
- data/config.properties
- data/info.txt
- data/lib/
- data/lib/blueprints-core-2.4.0.jar
- data/lib/combinatoricslib-2.1.jar
- data/lib/commons-io-2.4.jar
- data/lib/commons-math3-3.4.1.jar
- data/lib/ElementaryCycles.jar
- data/lib/grph-1.5.27-big.jar
- data/lib/guava-18.0.jar
- data/lib/jgrapht-core-0.9.0.jar
- data/zlin_hrany.csv
- data/zlin_neprerus.csv
- data/zlin_uzly.csv
