# Supplementary material for: A deterministic approach for rapid identification of the critical links in networks
Source: PLoS One. 2019 Jul 17;14(7):e0219658. doi: 10.1371/journal.pone.0219658 (PMC6636746; doi:10.1371/journal.pone.0219658)
Supplement: S1 File — An archive file with the program. It contains all the code files in java, libraries used and the Zlín region network files. (ZIP) [file pone.0219658.s001.zip › data/closuresim/Algorithm.java]

package cz.muni.fi.closuresim;

/**
 * Algorithm interface. All others algorithms must implement this interface.
 *
 * @author Tom
 */
public interface Algorithm {

    /**
     * Start the algorithm.
     * 
     * @param maxClosedRoads maximum number of roads which will be closed in the algorithm
     */
    public void start(int maxClosedRoads);
    
}
