# Supplementary material for: A deterministic approach for rapid identification of the critical links in networks
Source: PLoS One. 2019 Jul 17;14(7):e0219658. doi: 10.1371/journal.pone.0219658 (PMC6636746; doi:10.1371/journal.pone.0219658)
Supplement: S1 File — An archive file with the program. It contains all the code files in java, libraries used and the Zlín region network files. (ZIP) [file pone.0219658.s001.zip › data/closuresim/AlgorithmCycleCut.java]

package cz.muni.fi.closuresim;

import java.util.Queue;
import java.util.concurrent.ConcurrentLinkedQueue;
import java.util.logging.Level;

/**
 * Find disconnections by the spinning tree method.
 * 
 * @author Tom
 */
public class AlgorithmCycleCut implements Algorithm {

    private final int NUMBER_OF_THREADS = ExperimentSetup.USE_CPUs - 1; // one CPU for main thread

    private final Net net;
    private final DisconnectionCollector disconnectionCollector;

    private final int maxNumOfComponents;
    private final boolean findOnlyAccurateDisconnection;
    private final boolean withJG;

    protected static final Queue<Road> queueOfRoads = new ConcurrentLinkedQueue<>();

    public AlgorithmCycleCut(Net net,
            DisconnectionCollector disconnectionCollector,
            final int maxNumOfComponents,
            final boolean findOnlyAccurateDisconnection,
            boolean withJG) {
        this.net = net;
        this.disconnectionCollector = disconnectionCollector;
        this.maxNumOfComponents = maxNumOfComponents;
        this.findOnlyAccurateDisconnection = findOnlyAccurateDisconnection;
        this.withJG = withJG;
    }

    @Override
    public void start(final int maxClosedRoads) {

        // add all roads to the queue, threads are going to run over all roads in the queue
        queueOfRoads.addAll(net.getRoads());

        // inicialize runnables and threads
        Runnable[] runnables = new Runnable[NUMBER_OF_THREADS];
        Thread[] threads = new Thread[NUMBER_OF_THREADS];

        for (int i = 0; i < NUMBER_OF_THREADS; i++) {
            // inicialize runnable by specific algorithm modification
            if (withJG) {
                runnables[i] = new AlgCycleCutRunnableJG(net, disconnectionCollector, maxClosedRoads, maxNumOfComponents, findOnlyAccurateDisconnection);
            } else {
                runnables[i] = new AlgCycleCutRunnable(net, disconnectionCollector, maxClosedRoads, maxNumOfComponents, findOnlyAccurateDisconnection);
            }
            // set thread to its runnable and name it
            threads[i] = new Thread(runnables[i]);
            threads[i].setName(Integer.toString(i));
        }

        // start threads
        for (int i = 0; i < NUMBER_OF_THREADS; i++) {
            threads[i].start();
        }

        // wait for end of all threads
        for (int i = 0; i < NUMBER_OF_THREADS; i++) {
            try {
                threads[i].join();
            } catch (InterruptedException ex) {
                ExperimentSetup.LOGGER.log(Level.SEVERE, "Exception during waiting to end of all threads in the algorithm.", ex);
            }
        }

        System.out.println("Algorithm done.");
    }
}
