# Supplementary material for: A deterministic approach for rapid identification of the critical links in networks
Source: PLoS One. 2019 Jul 17;14(7):e0219658. doi: 10.1371/journal.pone.0219658 (PMC6636746; doi:10.1371/journal.pone.0219658)
Supplement: S1 File — An archive file with the program. It contains all the code files in java, libraries used and the Zlín region network files. (ZIP) [file pone.0219658.s001.zip › data/closuresim/AlgorithmSimpleParallel.java]

package cz.muni.fi.closuresim;

import java.util.Collections;
import java.util.Set;
import java.util.HashSet;
import java.util.Iterator;
import java.util.logging.Level;

/**
 * Manager of searching disconnections.
 *
 * @author Tom
 */
public class AlgorithmSimpleParallel implements Algorithm {

    private static final int NUMBER_OF_THREADS = ExperimentSetup.USE_CPUs;
    private final Net net;
    protected DisconnectionCollector disconnectionCollector;
    protected static Set<Road> oneRoadToDisconnect = Collections.synchronizedSet(new HashSet());
    protected static Set<Set<Road>> setRoadsToDisconnect = Collections.synchronizedSet(new HashSet());

    public AlgorithmSimpleParallel(Net net, DisconnectionCollector dl) {
        this.net = net;
        this.disconnectionCollector = dl;

        AlgorithmSimpleParallelRunnable.disconnectionCollector = disconnectionCollector;
    }

    @Override
    public void start(final int maxNumClosedRoads) {

        // set bounds of closed roads
        if (!(maxNumClosedRoads > 0 && maxNumClosedRoads <= 10)) {
            ExperimentSetup.LOGGER.log(Level.SEVERE, "Entered number of roads to close out of bounds");
            return;
        }

        // doing algorithm for one road, two roads, three roads ...
        for (int numOfRoads = 1; numOfRoads <= maxNumClosedRoads; numOfRoads++) {
            System.out.print("Discovering " + numOfRoads + " road(s) disconnections ... ");

            // choose procedure to cope with the number of recently closed roads
            switch (numOfRoads) {
                case 1:
                    findNewCombinationDisconnection(1);
                    break;

                case 2:
                    find1Rdisconnections(2);
                    //find1R1Rdisconnection(); // old
                    //find1RnRdisconnection(); // not desired
                    findNewCombinationDisconnection(2);
                    break;

                case 3:
                    find1Rdisconnections(3);
                    find2R1Rdisconnection(2);
                    //find1R1R1Rdisconnection(); // old
                    //find2R1Rdisconnecton(); // old
                    findNewCombinationDisconnection(3);
                    break;

                case 4:
                    find1Rdisconnections(4);
                    find2R1Rdisconnection(3);
                    find2Rdisconnection(2);
                    find3R1Rdisconnection(2);
                    //findNewCombinationDisconnection(4);
                    break;

                case 5:
                    find1Rdisconnections(5);
                    findNewCombinationDisconnection(5);
                    break;
            }

            ExperimentSetup.LOGGER.log(Level.INFO, "All {0} road(s) disconnection found", numOfRoads);
            System.out.println("Done (found " + disconnectionCollector.getNumberOfDisconnections(numOfRoads) + ")");
        }
    }

    private void findNewCombinationDisconnection(final int numOfClosedRoads) {

        // set bounds of closed roads for this method, must respond to switch cases
        if (!(numOfClosedRoads > 0 && numOfClosedRoads <= 4)) {
            ExperimentSetup.LOGGER.log(Level.SEVERE, "Desired number of close roads out of bounds");
            return;
        }

        // create array of runnable and thread
        AlgorithmSimpleParallelRunnable[] runnables = new AlgorithmSimpleParallelRunnable[NUMBER_OF_THREADS];
        //Runnable[] runnables = new Runnable[NUMBER_OF_THREADS];
        Thread[] threads = new Thread[NUMBER_OF_THREADS];

        for (int i = 0; i < NUMBER_OF_THREADS; i++) {

            // inicialize runnable by specific algorithm modification
            runnables[i] = new AlgorithmSimpleParallelRunnable(net);

            // set thread to its runnable and name it
            threads[i] = new Thread(runnables[i]);
            threads[i].setName(Integer.toString(i));
        }

        // prepare runnables
        for (int i = 0; i < NUMBER_OF_THREADS; i++) {
            runnables[i].prepare(numOfClosedRoads);
        }

        // start the threads
        for (int i = 0; i < NUMBER_OF_THREADS; i++) {
            threads[i].start();
        }

        // wait until all threads end 
        for (int i = 0; i < NUMBER_OF_THREADS; i++) {
            try {
                threads[i].join();
            } catch (InterruptedException ex) {
                ExperimentSetup.LOGGER.log(Level.SEVERE, "error while wating to threads to end", ex);
            }
        }

    }

    /**
     * Find all disconnection. Find all disconnection which are made by
     * gradually adding one-disconnection roads.
     *
     * @param count number of one-disconnection roads to combine
     */
    private void find1Rdisconnections(final int count) {
        // get all roads which make one-road disconnection
        Set<Road> oneRoadDisSet = new HashSet<>();
        for (Iterator<Disconnection> it = disconnectionCollector.getDisconnections(1).iterator(); it.hasNext();) {
            Disconnection dis = it.next();
            oneRoadDisSet.addAll(dis.getRoads());
        }

        // call auxiliary method
        find1RdisconnectionsRec(count, disconnectionCollector.getDisconnections(1), oneRoadDisSet);
    }

    /**
     * Auxiliary recursion method. It can combine one-disconnection roads to
     * known disconnections.
     *
     * @param count number of one-disconnection roads to combine
     * @param recent yet found one road combination disconnection
     * @param disconnection1R all roads which make one-disconnection
     */
    private void find1RdisconnectionsRec(final int count, Set<Disconnection> recent, Set<Road> disconnection1R) {
        // if we want 1 x 1R disconnection, no need to combine anything 
        if (count == 1) {
            return;
        }

        // here will by new found disconnection stored
        Set<Disconnection> newSetOfDis = new HashSet<>();

        // for every recent known disconnection
        for (Iterator<Disconnection> it = recent.iterator(); it.hasNext();) {
            Disconnection dis = it.next();

            // add to it (recent known disconnection) another one-disconnection road
            for (Iterator<Road> it1 = disconnection1R.iterator(); it1.hasNext();) {
                Road road = it1.next();

                // create new set of closed roads
                Set<Road> sr = new HashSet<>();
                sr.addAll(dis.getRoads());
                sr.add(road);

                // register new disconnection
                Disconnection newDis = new Disconnection(sr);
                newSetOfDis.add(newDis);
                disconnectionCollector.addDisconnection(newDis);
            }
        }

        // call this method again to add next one-disconnection road to all yet found disconnection
        find1RdisconnectionsRec(count - 1, newSetOfDis, disconnection1R);
    }

    /**
     * Find one two-road and more one-road disconnection. Find one two-road
     * disconnection and combine it with specific number of one-road
     * disconnection.
     *
     * @param count specific how many disconnection would combine
     */
    private void find2R1Rdisconnection(final int count) {
        // get all roads which make one-road disconnection
        Set<Road> oneRoadDisSet = new HashSet<>();
        for (Iterator<Disconnection> it = disconnectionCollector.getDisconnections(1).iterator(); it.hasNext();) {
            Disconnection dis = it.next();
            oneRoadDisSet.addAll(dis.getRoads());
        }

        // call auxiliary method
        find1RdisconnectionsRec(count, disconnectionCollector.getDisconnections(2), oneRoadDisSet);
    }

    /**
     * Find one three-road and more one-road disconnection. Find one three-road
     * disconnection and combine it with specific number of one-road
     * disconnection.
     *
     * @param count specific how many disconnection would combine
     */
    private void find3R1Rdisconnection(final int count) {
        // get all roads which make one-road disconnection
        Set<Road> oneRoadDisSet = new HashSet<>();
        for (Iterator<Disconnection> it = disconnectionCollector.getDisconnections(1).iterator(); it.hasNext();) {
            Disconnection dis = it.next();
            oneRoadDisSet.addAll(dis.getRoads());
        }

        // call auxiliary method
        find1RdisconnectionsRec(count, disconnectionCollector.getDisconnections(3), oneRoadDisSet);
    }

    /**
     * Find more two-road disconnection. Find chain of two-road disconnections.
     *
     * @param count number of desired two-road disconnection
     */
    private void find2Rdisconnection(final int count) {
        // get all two-road disconnection
        Set<Disconnection> twoRoadDis = new HashSet<>();
        for (Iterator<Disconnection> it = disconnectionCollector.getDisconnections(2).iterator(); it.hasNext();) {
            Disconnection dis = it.next();
            twoRoadDis.add(dis);
        }

        // call auxiliary recursion method
        find2RdisconnectionsRec(count, disconnectionCollector.getDisconnections(1), twoRoadDis);
    }

    /**
     * Auxiliary recursive method.
     *
     * @param count
     * @param recent
     * @param disconnection2R
     */
    private void find2RdisconnectionsRec(final int count, Set<Disconnection> recent, Set<Disconnection> disconnection2R) {
        // if we want 1 x 2R disconnection, no need to combine anything 
        if (count == 1) {
            return;
        }

        // here will by new found disconnection stored
        Set<Disconnection> newSetOfDis = new HashSet<>();

        // for every recent known disconnection
        for (Iterator<Disconnection> it = recent.iterator(); it.hasNext();) {
            Disconnection dis = it.next();

            // add to it another two-road disconnection
            for (Iterator<Disconnection> it1 = disconnection2R.iterator(); it1.hasNext();) {
                Disconnection dis1 = it1.next();

                // create new set of closed roads
                Set<Road> sr = new HashSet<>();
                sr.addAll(dis.getRoads());
                sr.addAll(dis1.getRoads());

                // create and register new disconnection
                Disconnection newDis = new Disconnection(sr);
                newSetOfDis.add(newDis);
                disconnectionCollector.addDisconnection(newDis);
            }
        }

        // call this method again to add next two-road disconnection to all yet found disconnection
        find2RdisconnectionsRec(count - 1, newSetOfDis, disconnection2R);
    }

    /*  *********** Old unused methods ***********  */
    private void find2R1Rdisconnecton() {
        Set<Disconnection> temp1Rdisconnection = disconnectionCollector.getDisconnections(1);
        Set<Disconnection> temp2Rdisconnection = disconnectionCollector.getDisconnections(2);

        for (Iterator<Disconnection> it = temp1Rdisconnection.iterator(); it.hasNext();) {
            Disconnection disconnection = it.next();
            for (Iterator<Disconnection> it1 = temp2Rdisconnection.iterator(); it1.hasNext();) {
                Disconnection disconnection1 = it1.next();
                if (!disconnection1.equals(disconnection)) {
                    Set<Road> setRoads = new HashSet<>();
                    setRoads.addAll(disconnection.getRoads());
                    setRoads.addAll(disconnection1.getRoads());
                    Disconnection newDis = new Disconnection(setRoads);
                    this.disconnectionCollector.addDisconnection(newDis);
                }
            }
        }
    }

    /**
     * Find 2R disconnection by combine two 1R disconnection.
     */
    private void find1R1Rdisconnection() {
        Set<Disconnection> temp1Rdisconnection = disconnectionCollector.getDisconnections(1);

        for (Iterator<Disconnection> it = temp1Rdisconnection.iterator(); it.hasNext();) {
            Disconnection disconnection = it.next();
            for (Iterator<Disconnection> it1 = temp1Rdisconnection.iterator(); it1.hasNext();) {
                Disconnection disconnection1 = it1.next();
                if (!disconnection1.equals(disconnection)) {
                    Set<Road> setRoads = new HashSet<>();
                    setRoads.addAll(disconnection.getRoads());
                    setRoads.addAll(disconnection1.getRoads());
                    Disconnection newDis = new Disconnection(setRoads);
                    this.disconnectionCollector.addDisconnection(newDis);
                }
            }
        }
    }

    /**
     * Find 2R disconnection by combine all 1R disconnection with all roads
     * which don't make disconnection.
     */
    private void find1RnRdisconnection() {
        for (Iterator<Disconnection> it = disconnectionCollector.getDisconnections(1).iterator(); it.hasNext();) {
            Disconnection dis = it.next();
            for (Iterator<Road> it2 = net.getRoads().iterator(); it2.hasNext();) {
                Road road = it2.next();
                // register disconnection
                RoadsSelection rs = new RoadsSelection(2);
                rs.addRoads(dis.getRoads());
                rs.addRoad(road);
                Disconnection newDis = new Disconnection(rs.getRoads());
                this.disconnectionCollector.addDisconnection(newDis);
            }
        }
    }

    /**
     * Find 3R disconnection by combine three 1R disconnection.
     */
    private void find1R1R1Rdisconnection() {
        Set<Disconnection> temp1Rdisconnection = disconnectionCollector.getDisconnections(1);

        for (Iterator<Disconnection> it = temp1Rdisconnection.iterator(); it.hasNext();) {
            Disconnection disconnection = it.next();
            for (Iterator<Disconnection> it1 = temp1Rdisconnection.iterator(); it1.hasNext();) {
                Disconnection disconnection1 = it1.next();
                for (Iterator<Disconnection> it2 = temp1Rdisconnection.iterator(); it2.hasNext();) {
                    Disconnection disconnection2 = it2.next();

                    if (!disconnection1.equals(disconnection)
                            && !disconnection2.equals(disconnection)
                            && !disconnection1.equals(disconnection2)) {
                        Set<Road> setRoads = new HashSet<>();
                        setRoads.addAll(disconnection.getRoads());
                        setRoads.addAll(disconnection1.getRoads());
                        setRoads.addAll(disconnection2.getRoads());
                        Disconnection newDis = new Disconnection(setRoads);
                        this.disconnectionCollector.addDisconnection(newDis);
                    }

                }
            }
        }
    }
}
