# Supplementary material for: A deterministic approach for rapid identification of the critical links in networks
Source: PLoS One. 2019 Jul 17;14(7):e0219658. doi: 10.1371/journal.pone.0219658 (PMC6636746; doi:10.1371/journal.pone.0219658)
Supplement: S1 File — An archive file with the program. It contains all the code files in java, libraries used and the Zlín region network files. (ZIP) [file pone.0219658.s001.zip › data/closuresim/DisconnectionCollector.java]

package cz.muni.fi.closuresim;

import java.util.ArrayList;
import java.util.Collection;
import java.util.Collections;
import java.util.Comparator;
import java.util.Iterator;
import java.util.HashSet;
import java.util.List;
import java.util.Set;
import java.util.SortedSet;
import java.util.TreeSet;

/**
 * Disconnection collector stores all disconnections and manipulates with them.
 *
 * @author Tom
 */
public class DisconnectionCollector {

    /**
     * Disconnections
     */
    private SortedSet<Disconnection> disconnections;
    /**
     * Chosen comparator
     */
    private Comparator comparator;

    public DisconnectionCollector() {
        //this.disconnections = Collections.synchronizedSet(new HashSet<Disconnection>());
        this.disconnections = Collections.synchronizedSortedSet(new TreeSet<Disconnection>());
        // set default comparator
        this.comparator = new VarianceComparator();
    }

    /**
     * Add one disconnection.
     *
     * @param dis disconnection to add
     * @return true if this collector did not already contain the disconnection
     */
    public boolean addDisconnection(Disconnection dis) {
        return disconnections.add(dis);
    }

    /**
     * Add all disconnections of the collection.
     *
     * @param dis
     * @return true if the collector changed
     */
    public boolean addDisconnections(Collection<Disconnection> dis) {
        return this.disconnections.addAll(dis);
    }

    /**
     * Get all collected disconnection.
     *
     * @return all disconnection
     */
    public Set<Disconnection> getDisconnections() {
        return disconnections;
    }

    /**
     * Get all disconnection with specified number of closed roads.
     *
     * @param numOfRoads specified number of roads in discnonnection
     * @return set of disconnection
     */
    public Set<Disconnection> getDisconnections(final int numOfRoads) {
        SortedSet<Disconnection> result = new TreeSet<>(this.comparator);

        for (Iterator<Disconnection> it = this.disconnections.iterator(); it.hasNext();) {
            Disconnection disconnection = it.next();
            if (disconnection.getNumClosedRoads() == numOfRoads) {
                result.add(disconnection);
            }
        }

        return result;
    }

    /**
     * Get maximum number of closed roads in disconnections.
     *
     * @return int maximum closed roads
     */
    public int getMaxNumberOfClosedRoads() {
        // check maximum num of closed roads
        int maxClosedRoads = 0;
        for (Iterator<Disconnection> it = this.disconnections.iterator(); it.hasNext();) {
            Disconnection disconnection = it.next();
            maxClosedRoads = Math.max(maxClosedRoads, disconnection.getNumClosedRoads());
        }
        return maxClosedRoads;
    }

    /**
     * Check if the disconnection is found and write down yet.
     *
     * @param dis
     * @return true if it already contain gicen disconnection
     */
    public boolean containDisconnection(Disconnection dis) {
        return disconnections.contains(dis);
    }

    /**
     * Check if some set of roads make disconenction.
     *
     * @param rs
     * @return true if the set is of road is already disconnection
     */
    public boolean containDisconnection(RoadsSelection rs) {
        Disconnection tempDis = new Disconnection(rs.getRoads());

        return disconnections.contains(tempDis);
    }

    public boolean make1RDisconnection(Collection<Road> roads) {
        for (Road road : roads) {
            Disconnection dis = new Disconnection(road);
            if (disconnections.contains(dis)) {
                return true;
            }
        }
        return false;
    }

    public boolean make2RDisconnection(Collection<Road> roads) {
        if (roads.size() == 1) {
            return false;
        }

        for (Road road1 : roads) {
            for (Road road2 : roads) {
                Disconnection dis = new Disconnection(road1, road2);
                if (!road1.equals(road2) && disconnections.contains(dis)) {
                    return true;
                }
            }
        }
        return false;
    }

    /**
     * Display names of roads in every disconnections.
     */
    public void displayDisconnections() {
        for (Iterator<Disconnection> it = disconnections.iterator(); it.hasNext();) {
            Disconnection dis = it.next();
            System.out.println(dis.getRoadsNames());
        }
    }

    /**
     * Count number of disconnections (doesn't matter on number of roads in
     * disconnections).
     *
     * @return - number of road
     */
    public int getNumberOfDisconnections() {
        return disconnections.size();
    }

    /**
     * Count number of disconnections with specific number of closed roads.
     *
     * @param numberOfClosedRoads - number of closed roads
     * @return
     */
    public int getNumberOfDisconnections(final int numberOfClosedRoads) {
        int result = 0;
        for (Iterator<Disconnection> it = disconnections.iterator(); it.hasNext();) {
            Disconnection disconnection = it.next();
            if (disconnection.getNumClosedRoads() == numberOfClosedRoads) {
                result++;
            }
        }
        return result;
    }

    /**
     * Display overall statistics.
     *
     */
    public void displayStatistics() {

        int maxClosedRoads = 0;
        for (Iterator<Disconnection> it = disconnections.iterator(); it.hasNext();) {
            Disconnection disconnection = it.next();
            maxClosedRoads = Math.max(maxClosedRoads, disconnection.getNumClosedRoads());
        }

        int[] numOfDisconnection;
        numOfDisconnection = new int[maxClosedRoads];

        for (Iterator<Disconnection> it = disconnections.iterator(); it.hasNext();) {
            Disconnection disconnection = it.next();
            numOfDisconnection[disconnection.getNumClosedRoads() - 1]++;
        }

        for (int i = 0; i < maxClosedRoads; i++) {
            int cr = i + 1;
            System.out.println("Disconnection closing " + cr + " roads: " + numOfDisconnection[i]);
        }

        System.out.println("Total number of disconnection " + getNumberOfDisconnections());
    }

    public void displayDetailStatistics() {

        // check the maximum values
        int maxClosedRoads = 0;
        int maxComponents = 0;
        for (Disconnection disconnection : disconnections) {
            maxClosedRoads = Math.max(maxClosedRoads, disconnection.getNumClosedRoads());
            maxComponents = Math.max(maxComponents, disconnection.getNumOfComponents());
        }

        int[][] table = new int[maxClosedRoads][maxComponents];

        // count
        for (Disconnection disconnection : disconnections) {
            table[disconnection.getNumClosedRoads() - 1][disconnection.getNumOfComponents() - 1]++;
        }

        // display header
        for (int i = 0; i < maxComponents; i++) {
            if (i != 0) {
                System.out.print((i + 1) + "\t\t| ");
            } else {
                System.out.print("R/C tab\t|| ");
            }
        }
        System.out.println();
        System.out.print("==");
        for (int i = 0; i < maxComponents; i++) {
            System.out.print("=============");
        }
        System.out.println();

        // write data
        for (int i = 0; i < maxClosedRoads; i++) {
            System.out.print((i + 1) + "\t|| ");
            for (int j = 1; j < maxComponents; j++) {
                System.out.print(table[i][j] + "\t\t| ");
            }
            System.out.println();
        }
    }

    public void sort(Valuation v) {

        switch (v) {
            case VARIANCE:
                this.comparator = new VarianceComparator();
                break;

            default:
                this.comparator = new VarianceComparator();
        }

        SortedSet<Disconnection> sortedSet = new TreeSet<>(this.comparator);
        sortedSet.addAll(this.disconnections);
        this.disconnections = sortedSet;
    }

    /**
     * Let only specified number of disconnection.
     *
     * @param num
     */
    public void letOnlyFirst(final int num) {
        if (num == -1) {
            return;
        }
        int i = 0;
        SortedSet<Disconnection> newSet = new TreeSet<>(this.comparator);
        for (Iterator<Disconnection> it = this.disconnections.iterator(); it.hasNext();) {
            Disconnection disconnection = it.next();
            if (i++ < num) {
                newSet.add(disconnection);
            } else {
                break;
            }
        }
        this.disconnections = newSet;
    }

    /**
     * Get number of disconnections which do not form minimal cut-set of the
     * net.
     *
     * @param remove if true found not minimal cut-sets will be removed
     * @return
     */
    public int notMinimalCutSets(boolean remove) {
        Set<Disconnection> toRemove = new HashSet<>();

        for (Disconnection disconnection : this.disconnections) {
            Number number = disconnection.getEvaluation(Valuation.IS_MINIMAL_CUT_SET);
            if (number == null) {
                throw new IllegalArgumentException("Not evaluated by: IS_MINIMAL_CUT_SET");
            }
            int num = (Integer) number;

            if (num != 1) {
                if (ExperimentSetup.DEBUG) {
                    System.out.println(disconnection);
                }
                toRemove.add(disconnection);
            }
        }

        if (remove) {
            this.disconnections.removeAll(toRemove);
        }

        return toRemove.size();
    }

    /**
     * Find disconnections in where are unnecessary roads. Only for two
     * components.
     *
     * @param removeCollision if true disconnections with unnecessary roads are
     * removed
     */
    public void findUnnecessaryDisconnections(boolean removeCollision) {

        int numberOfCollision = 0;
        Set<Disconnection> toRemove = new HashSet<>();

        for (Iterator<Disconnection> it = disconnections.iterator(); it.hasNext();) {
            Disconnection disconnection = it.next();

            Set<Set<Road>> ssr;
            ssr = powerSet(disconnection.getRoads());
            ssr.remove(disconnection.getRoads());

            for (Iterator<Set<Road>> it1 = ssr.iterator(); it1.hasNext();) {
                Set<Road> setRoads = it1.next();

                Disconnection tempDis = new Disconnection(setRoads);
                if (this.disconnections.contains(tempDis)) {
                    //System.err.println("Should not happend:");
                    //System.err.println("Found " + disconnection + ",");
                    //System.err.println("but   " + tempDis + "found too.");
                    numberOfCollision++;
                    if (removeCollision) {
                        toRemove.add(disconnection);
                    }
                }
            }

        }

        System.err.println("Number of powerset collisions: " + numberOfCollision);
        System.err.println("Number of powerset collisions to remove: " + toRemove.size());

        this.disconnections.removeAll(toRemove);
    }

    /**
     * Return all possible subsets of set. Set with n elements contains 2^n
     * subsets.
     *
     * @param sourceSet
     * @return
     */
    private static Set<Set<Road>> powerSet(Set<Road> sourceSet) {
        Set<Set<Road>> setsOfSets = new HashSet<>();

        // if the set is empty
        if (sourceSet.isEmpty()) {
            setsOfSets.add(new HashSet<Road>());
            return setsOfSets;
        }

        List<Road> list = new ArrayList<>(sourceSet);
        Road head = list.get(0);
        Set<Road> rest = new HashSet<>(list.subList(1, list.size()));

        // recursive
        for (Set<Road> set : powerSet(rest)) {
            Set<Road> newSet = new HashSet<>();
            newSet.add(head);
            newSet.addAll(set);
            setsOfSets.add(newSet);
            setsOfSets.add(set);
        }

        return setsOfSets;
    }
}
