# Supplementary material for: A deterministic approach for rapid identification of the critical links in networks
Source: PLoS One. 2019 Jul 17;14(7):e0219658. doi: 10.1371/journal.pone.0219658 (PMC6636746; doi:10.1371/journal.pone.0219658)
Supplement: S1 File — An archive file with the program. It contains all the code files in java, libraries used and the Zlín region network files. (ZIP) [file pone.0219658.s001.zip › data/closuresim/GraphExport.java]

package cz.muni.fi.closuresim;

import com.tinkerpop.blueprints.impls.tg.TinkerGraph;
import com.tinkerpop.blueprints.Graph;
import com.tinkerpop.blueprints.Vertex;
import com.tinkerpop.blueprints.Edge;
import com.tinkerpop.blueprints.util.io.graphml.GraphMLWriter;

import java.io.File;
import java.io.IOException;
import java.nio.charset.Charset;
import java.nio.charset.StandardCharsets;
import java.nio.file.Files;
import java.nio.file.Path;
import java.nio.file.Paths;
import java.util.HashMap;
import java.util.Iterator;
import java.util.Map;
import java.util.Random;
import java.util.logging.Level;

/**
 * Exports files in GraphML format.
 *
 * @author Tom
 */
public class GraphExport {

    private final String filename;
    private final String coloredRoadsFileName = "colored-roads.graphml";
    private final File outputDirectory;

    public GraphExport(final File outputDirectory) {
        this.outputDirectory = outputDirectory;
        this.filename = "source-net.graphml";
    }

    public GraphExport(final File outputDirectory, String fileName) {
        this.outputDirectory = outputDirectory;
        this.filename = fileName + ".graphml";
    }

    public void export(Net net) {

        // create new graph
        Graph graph = new TinkerGraph();

        // mapping new vertex to integer, useful for creating edges
        Map<Integer, Vertex> mapa = new HashMap<>(net.getNodes().size());

        // create vertexes
        for (Iterator<Node> it = net.getNodes().iterator(); it.hasNext();) {
            Node node = it.next();

            Vertex newVertex = graph.addVertex("n" + node.getId());
            newVertex.setProperty("label", node.getName());

            newVertex.setProperty("r", 34);
            newVertex.setProperty("g", 139);
            newVertex.setProperty("b", 34);

            mapa.put(node.getId(), newVertex);

        }

        // create edges
        for (Iterator<Road> it = net.getRoads().iterator(); it.hasNext();) {
            Road road = it.next();

            Vertex a = mapa.get(road.getFirst_node().getId());
            Vertex b = mapa.get(road.getSecond_node().getId());

            Edge e = graph.addEdge("e" + road.getId(), a, b, road.getName());

            e.setProperty("r", 30);
            e.setProperty("g", 144);
            e.setProperty("b", 255);
        }

        try {
            GraphMLWriter.outputGraph(graph, outputDirectory + File.separator + this.filename);
        } catch (IOException ex) {
            ExperimentSetup.LOGGER.log(Level.SEVERE, null, ex);
        }

    }

    public void exportDisconnections(Net net, DisconnectionCollector dc, final int dToAnalyze) {

        for (int closedRoads = 1; closedRoads <= dc.getMaxNumberOfClosedRoads(); closedRoads++) {

            int number = 1;
            for (Disconnection disconnection : dc.getDisconnections(closedRoads)) {

                if (number > dToAnalyze) {
                    break;
                }

                // create new graph
                Graph graph = new TinkerGraph();

                // mapping new vertex to integer, useful for creating edges
                Map<Integer, Vertex> mapa = new HashMap<>(net.getNodes().size());

                // close all roads in disconnection
                for (Iterator<Road> it = disconnection.getRoads().iterator(); it.hasNext();) {
                    Road road = it.next();
                    for (Road r2 : net.getRoads()) {
                        if (road.equals(r2)) {
                            r2.close();
                        }
                    }
                }

                // mark vertices in components
                net.getNumOfComponents();

                // create vertices
                for (Iterator<Node> it = net.getNodes().iterator(); it.hasNext();) {
                    Node node = it.next();

                    Vertex newVertex = graph.addVertex("n" + node.getId());
                    newVertex.setProperty("label", node.getName());
                    newVertex.setProperty("inhab", node.getNumOfInhabitant());

                    newVertex.setProperty("lat", node.getLat());
                    newVertex.setProperty("lng", node.getLng());

                    colorVertex(newVertex, node.getMarking());

                    mapa.put(node.getId(), newVertex);

                }
                // create edges
                for (Iterator<Road> it = net.getRoads().iterator(); it.hasNext();) {
                    Road road = it.next();

                    Vertex a = mapa.get(road.getFirst_node().getId());
                    Vertex b = mapa.get(road.getSecond_node().getId());

                    Edge e = graph.addEdge("e" + road.getId(), a, b, road.getName());

                    if (road.isClosed()) {
                        //e.setProperty("weight", 3);
                        e.setProperty("r", 255);
                        e.setProperty("g", 0);
                        e.setProperty("b", 0);
                    } else {
                        //e.setProperty("weight", 2);
                    }
                }

                try {
                    File file = new File(outputDirectory, Integer.toString(closedRoads));
                    file.mkdir();

                    GraphMLWriter.outputGraph(graph, file + File.separator + "disconnection-" + number + ".graphml");

                    // replace graph from directed to undirected
                    Path path = Paths.get(file + File.separator + "disconnection-" + number + ".graphml");
                    Charset charset = StandardCharsets.UTF_8;
                    String content = new String(Files.readAllBytes(path), charset);
                    content = content.replaceAll("edgedefault=\"directed\"", "edgedefault=\"undirected\"");
                    Files.write(path, content.getBytes(charset));

                    number++;

                } catch (IOException ex) {
                    ExperimentSetup.LOGGER.log(Level.SEVERE, null, ex);
                }
                // open all roads in disconnection
                for (Iterator<Road> it = disconnection.getRoads().iterator(); it.hasNext();) {
                    Road road = it.next();
                    for (Road r2 : net.getRoads()) {
                        if (road.equals(r2)) {
                            r2.open();

                        }
                    }
                }
            }
        }
    }

    private void colorVertex(Vertex v, final int marking) {
        v.setProperty("r", getColor("r", marking));
        v.setProperty("g", getColor("g", marking));
        v.setProperty("b", getColor("b", marking));
    }

    private int getColor(final String part, final int turn) {
        switch (turn) {
            case 1:
                switch (part) {
                    case "r":
                        return 0;
                    case "g":
                        return 175;
                    case "b":
                        return 100;
                }
            case 2:
                switch (part) {
                    case "r":
                        return 48;
                    case "g":
                        return 134;
                    case "b":
                        return 201;
                }
            case 3:
                switch (part) {
                    case "r":
                        return 255;
                    case "g":
                        return 146;
                    case "b":
                        return 0;
                }
            case 4:
                switch (part) {
                    case "r":
                        return 255;
                    case "g":
                        return 73;
                    case "b":
                        return 0;
                }
            case 5:
                switch (part) {
                    case "r":
                        return 84;
                    case "g":
                        return 14;
                    case "b":
                        return 173;
                }
            default:
                Random rand = new Random();
                final int min = 0;
                final int max = 255;
                switch (part) {
                    case "r":
                        return rand.nextInt((max - min) + 1) + min;
                    case "g":
                        return rand.nextInt((max - min) + 1) + min;
                    case "b":
                        return rand.nextInt((max - min) + 1) + min;
                }
        }

        throw new IllegalArgumentException("No such rgb part color");
    }

    public void exportColoredRoads(Net net, Map<Road, Integer> roadsStatistics) {

        // create new graph
        Graph graph = new TinkerGraph();

        // mapping new vertex to integer, useful for creating edges
        Map<Integer, Vertex> mapa = new HashMap<>(net.getNodes().size());

        for (Node node : net.getNodes()) {
            Vertex newVertex = graph.addVertex("n" + node.getId());
            newVertex.setProperty("label", node.getName());

            newVertex.setProperty("r", 100);
            newVertex.setProperty("g", 100);
            newVertex.setProperty("b", 100);

            newVertex.setProperty("lat", node.getLat());
            newVertex.setProperty("lng", node.getLng());

            mapa.put(node.getId(), newVertex);
        }
        for (Road road : net.getRoads()) {
            Vertex a = mapa.get(road.getFirst_node().getId());
            Vertex b = mapa.get(road.getSecond_node().getId());

            Edge e = graph.addEdge("e" + road.getId(), a, b, road.getName());

            e.setProperty("r", 30);
            e.setProperty("g", 144);
            e.setProperty("b", 255);
            e.setProperty("weight", roadsStatistics.get(road));
        }

        try {
            GraphMLWriter.outputGraph(graph, outputDirectory + File.separator + this.coloredRoadsFileName);
        } catch (IOException ex) {
            ExperimentSetup.LOGGER.log(Level.SEVERE, null, ex);
        }

    }
}
