# Supplementary material for: A deterministic approach for rapid identification of the critical links in networks
Source: PLoS One. 2019 Jul 17;14(7):e0219658. doi: 10.1371/journal.pone.0219658 (PMC6636746; doi:10.1371/journal.pone.0219658)
Supplement: S1 File — An archive file with the program. It contains all the code files in java, libraries used and the Zlín region network files. (ZIP) [file pone.0219658.s001.zip › data/closuresim/IFilterImplDisconnection.java]

package cz.muni.fi.closuresim;

import org.paukov.combinatorics.ICombinatoricsVector;
import org.paukov.combinatorics.IFilter;

/**
 *
 * @author Tom
 */
public class IFilterImplDisconnection implements IFilter<ICombinatoricsVector<Road>> {

    @Override
    public boolean accepted(long index, ICombinatoricsVector<Road> value) {
        throw new UnsupportedOperationException("Not supported yet."); //To change body of generated methods, choose Tools | Templates.
    }
}
