# Supplementary material for: A deterministic approach for rapid identification of the critical links in networks
Source: PLoS One. 2019 Jul 17;14(7):e0219658. doi: 10.1371/journal.pone.0219658 (PMC6636746; doi:10.1371/journal.pone.0219658)
Supplement: S1 File — An archive file with the program. It contains all the code files in java, libraries used and the Zlín region network files. (ZIP) [file pone.0219658.s001.zip › data/closuresim/NodeAndRoad.java]

package cz.muni.fi.closuresim;

/**
 *
 * @author Tom
 */
public class NodeAndRoad {

    private Node node;
    private Road road;

    public NodeAndRoad(Node node, Road road) {
        this.node = node;
        this.road = road;
    }

    public NodeAndRoad() {
    }

    public Node getNode() {
        return node;
    }

    public void setNode(Node node) {
        this.node = node;
    }

    public Road getRoad() {
        return road;
    }

    public void setRoad(Road road) {
        this.road = road;
    }
    
    
    
}
