# Supplementary material for: A deterministic approach for rapid identification of the critical links in networks
Source: PLoS One. 2019 Jul 17;14(7):e0219658. doi: 10.1371/journal.pone.0219658 (PMC6636746; doi:10.1371/journal.pone.0219658)
Supplement: S1 File — An archive file with the program. It contains all the code files in java, libraries used and the Zlín region network files. (ZIP) [file pone.0219658.s001.zip › data/closuresim/Road.java]

package cz.muni.fi.closuresim;

import java.util.HashSet;
import java.util.Set;

/**
 * Class representing road. Every road is two-way.
 *
 * @author Tom
 */
public class Road implements Comparable<Road> {

    private int id;
    private Node first_node;
    private Node second_node;
    /**
     * Name of the road
     */
    private String name;
    /**
     * Length of the road in meters
     */
    private int length;
    /**
     * Duration of the way by the road in seconds
     */
    private int time;
    /**
     * Atribute represents rideable of the road
     */
    private boolean closed = false;

    private int marking;

    /**
     * Create new road.
     */
    public Road() {

    }

    public Road(int id) {
        this.id = id;
    }

    /**
     * Copy road except the information about first and second nodes.
     *
     * @param r Road to copy
     */
    public Road(Road r) {
        this.id = r.id;
        this.name = r.name;
        this.closed = r.closed;
    }

    @Override
    public int hashCode() {
        return this.id;
    }

    @Override
    public boolean equals(Object obj) {
        if (obj == null) {
            return false;
        }
        if (getClass() != obj.getClass()) {
            return false;
        }
        final Road other = (Road) obj;

        return this.id == other.id;
    }

    @Override
    public int compareTo(Road other) {

        if (this.id < other.id) {
            return -1;
        } else if (this.id == other.id) {
            return 0;
        } else {
            return 1;
        }

        /*
         if (this.id != other.id) {
         if (this.id < other.id) {
         return -1;
         } else {
         return 1;
         }
         } else {
         return 0;
         }
         */
    }

    @Override
    public String toString() {
        String fn;
        String sn;
        if (first_node.getName().equals("")) {
            fn = "id" + first_node.getId();
        } else {
            fn = first_node.getName();
        }

        if (second_node.getName().equals("")) {
            sn = "id" + second_node.getId();
        } else {
            sn = second_node.getName();
        }
        //return this.name;
        //return id + "-" + name + (closed ? " (closed" : " (open") + ", " + fn + " - " + sn + ")";
        return name + " (" + id + ")";
    }

    /**
     * Detect if the road is close.
     *
     * @return boolean, true if the road is closed, false otherwise
     */
    public boolean isClosed() {
        return closed;
    }

    /**
     * Open the road.
     */
    public void open() {
        this.closed = false;
    }

    /**
     * Close the road.
     */
    public void close() {
        this.closed = true;
    }

    /**
     * Set rideable of the road.
     *
     * @param closed this boolean is new status of the road.
     */
    public void setClosed(boolean closed) {
        this.closed = closed;
    }

    /**
     * Get the node connected to road.
     *
     * @return first node connected to road
     */
    public Node getFirst_node() {
        return first_node;
    }

    /**
     * Set the node that will be connected to the road.
     *
     * @param first_node first node
     */
    public void setFirst_node(Node first_node) {
        this.first_node = first_node;
    }

    /**
     * Get the node connected to road.
     *
     * @return Node second node connected to road
     */
    public Node getSecond_node() {
        return second_node;
    }

    /**
     * Set the node that will be connected to the road.
     *
     * @param second_node second node
     */
    public void setSecond_node(Node second_node) {
        this.second_node = second_node;
    }

    public int getId() {
        return id;
    }

    public void setId(int id) {
        this.id = id;
    }

    /**
     * Return two connected nodes as a set.
     *
     * @return Set<Node>
     */
    public Set getNodes() {
        Set nodes = new HashSet<>(2);
        nodes.add(this.first_node);
        nodes.add(this.second_node);
        return nodes;
    }

    public void setNodes(Node firstNode, Node secondNode) {
        if (!firstNode.equals(secondNode)) {
            this.first_node = firstNode;
            this.second_node = secondNode;
        } else {
            throw new IllegalArgumentException("Loops aren't allowed.");
        }
    }

    public String getName() {
        return name;
    }

    public void setName(String name) {
        this.name = name;
    }

    public int getLength() {
        return length;
    }

    public void setLength(int length) {
        this.length = length;
    }

    public int getTime() {
        return time;
    }

    public void setTime(int time) {
        this.time = time;
    }

    /**
     * Return the opposite node of the road. If given node is the first node the
     * method return second node, otherwise it return first node.
     *
     * @param node given node
     * @return opposite node
     */
    public Node getOppositeNode(final Node node) {
        if (this.first_node.equals(node)) {
            return this.second_node;
        } else {
            return this.first_node;
        }
    }

    public int getMarking() {
        return marking;
    }

    public void setMarking(final int marking) {
        this.marking = marking;
    }

}
