# Supplementary material for: A deterministic approach for rapid identification of the critical links in networks
Source: PLoS One. 2019 Jul 17;14(7):e0219658. doi: 10.1371/journal.pone.0219658 (PMC6636746; doi:10.1371/journal.pone.0219658)
Supplement: S1 File — An archive file with the program. It contains all the code files in java, libraries used and the Zlín region network files. (ZIP) [file pone.0219658.s001.zip › data/closuresim/RoadComparator.java]

package cz.muni.fi.closuresim;

import java.util.Comparator;

/**
 * Comparator roads according to natural ordering by its names.
 * 
 * @author Tom
 */
public class RoadComparator implements Comparator<Road> {

    @Override
    public int compare(Road r1, Road r2) {
        
        // compare names of the roads
        return r1.getName().compareTo(r2.getName());
        
    }
    
    
    
}
