# Supplementary material for: A deterministic approach for rapid identification of the critical links in networks
Source: PLoS One. 2019 Jul 17;14(7):e0219658. doi: 10.1371/journal.pone.0219658 (PMC6636746; doi:10.1371/journal.pone.0219658)
Supplement: S1 File — An archive file with the program. It contains all the code files in java, libraries used and the Zlín region network files. (ZIP) [file pone.0219658.s001.zip › data/closuresim/Valuation.java]

package cz.muni.fi.closuresim;

/**
 * Various valuations which can be assigned to Disconnection.
 *
 * @author Tom
 */
public enum Valuation {

    /**
     * Variance according to sum of number of inhabitants of the netowork nodes.
     */
    VARIANCE,
    /**
     * Variance as previous. In every node is only one inhabitant.
     */
    VARIANCE_WITHOUT_INHABITANTS,
    /**
     * Number of components of the network.
     */
    COMPONENTS,
    /**
     * Number of roads to repair to connect network again. Number of steps.
     */
    REMOTENESS_COMPONENTS,
    /**
     * Number of inhabitants of the smallest component.
     */
    THE_MOST_INHABITANTS_IN_THE_SMALLEST_COMPONENT,
    /**
     * Value which is true (1) if disconnection is minimal cut-set, false (0)
     * otherwise
     */
    IS_MINIMAL_CUT_SET
}
