# Supplementary material for: A deterministic approach for rapid identification of the critical links in networks
Source: PLoS One. 2019 Jul 17;14(7):e0219658. doi: 10.1371/journal.pone.0219658 (PMC6636746; doi:10.1371/journal.pone.0219658)
Supplement: S1 File — An archive file with the program. It contains all the code files in java, libraries used and the Zlín region network files. (ZIP) [file pone.0219658.s001.zip › data/closuresim/VarianceComparator.java]

package cz.muni.fi.closuresim;

import java.util.Comparator;

/**
 * Compare disconnection according to value of inhabitants variance.
 * 
 * @author Tom
 */
public class VarianceComparator implements Comparator<Disconnection> {

    @Override
    public int compare(Disconnection d1, Disconnection d2) {
        double d1_variance = (Double) d1.getVariance();
        double d2_variance = (Double) d2.getVariance();
        if (d1_variance < d2_variance) {
            return -1;
        } else if (d1_variance == d2_variance) {
            // when variance is equal, compare roads name
            return d1.getRoadsNames().compareTo(d2.getRoadsNames()) ;
                
        }
        return 1;
    }
    
}
