# Supplementary material for: A deterministic approach for rapid identification of the critical links in networks
Source: PLoS One. 2019 Jul 17;14(7):e0219658. doi: 10.1371/journal.pone.0219658 (PMC6636746; doi:10.1371/journal.pone.0219658)
Supplement: S1 File — An archive file with the program. It contains all the code files in java, libraries used and the Zlín region network files. (ZIP) [file pone.0219658.s001.zip › data/zlin_hrany.csv]

1	1	2	2514A037 2514A038	118	9
2	1	40	2514A036 2514A037	140	8
3	1	303	2514A037 2514A092	2230	162
4	2	41	2514A038 2514A039	3742	169
5	2	350	2514A038 2514A168	73	5
6	3	4	2523A048 2523A050	1037	48
7	3	28	2523A013 2523A048	1496	109
8	3	728	2523A048 2523A049	698	28
9	4	80	2523A050 2524A001	2900	115
10	4	728	2523A049 2523A050	918	36
11	5	6	2514A054 2514A055	245	18
12	5	84	2514A053022514A054	323	13
13	5	88	2514A157 2514A054	590	36
14	6	72	2514A055 2514A056	1247	67
15	6	87	2514A126 2514A055	550	39
16	7	8	2514A013 2514A014	2942	131
17	7	292	2514A012 2514A013	803	44
18	7	294	2514A013 2514A130	5200	311
19	8	9	2514A014 2514A016	2501	130
20	8	87	2514A014 2514A126	5150	259
21	9	10	2514A016 2514A018	3164	155
22	9	90	2514A016 2514A124	2925	142
23	10	11	2514A018 2514A01901	2156	163
24	10	99	2514A018 2514A141	5180	246
25	11	12	2514A019032514A00604	1206	89
26	11	13	2514A033022514A01902	941	68
27	12	13	2514A006032514A03301	830	63
28	12	14	2514A006022514A020	1454	106
29	12	15	2514A005022514A00601	790	58
30	13	67	2514A033032514A034	1833	134
31	14	17	2514A020 2523A003	1369	65
32	14	16	2514A031 2514A020	2476	179
33	15	16	2514A031 2514A00503	2780	138
34	15	62	2514A030 2514A00501	946	55
35	15	112	2514A139 2514A00504	1257	92
36	16	715	2514A031 2523A014	0	137
37	17	18	2523A003 2523A004	1313	53
38	17	290	2523A003 2514A171	2313	157
39	18	19	2523A004 2523A005	1296	64
40	18	291	2523A004 2523A026	2208	128
41	19	20	2523A005 2523A006	987	47
42	19	348	2523A005 2523A025	2122	155
43	20	21	2523A006 2523A007	2733	132
44	20	124	2523A006 2523A027	4611	271
45	21	61	2523A007 2523A008	3288	182
46	21	121	2523A007 2523A024	1600	117
47	22	23	2523A009 2523A001	1090	80
48	22	61	2523A008 2523A009	470	35
49	22	310	2523A009 2523A021	1619	116
50	23	24	2523A001 2523A010	466	34
51	23	309	2523A001 2523A053	1226	88
52	23	713	2523A001 2523A015	0	303
53	24	25	2523A010 2523A002	6505	312
54	24	222	2523A010 2523A020	1508	108
55	25	26	2523A002 2523A011	1328	51
56	25	74	2523A002 2523A016	1971	95
57	26	27	2523A011 2523A012	1032	52
58	26	120	2523A011 2523A039	1880	74
59	27	28	2523A012 2523A013	2993	186
60	27	119	2523A012 2523A052	9813	464
61	28	322	2523A013 2523A019	1480	105
62	29	30	2541A003 2541A020	1391	99
63	29	31	2541A019 2541A003	1293	88
64	29	73	2523A017 2541A003	12313	560
65	29	340	2541A003 2541A022	2694	180
66	30	75	2541A020 2523A018	2163	156
67	30	318	2541A020 2541A043	134	10
68	31	32	2541A018 2541A019	2878	166
69	31	339	2541A019 2523A038	3203	125
70	32	76	2541A017 2541A018	2336	146
71	32	338	2541A018 2541A023	7050	288
72	33	34	2541A015 2541A016	2652	177
73	33	35	2541A013 2541A015	2147	144
74	33	335	2541A015 2541A026	3818	153
75	34	76	2541A016 2541A017	884	68
76	34	337	2541A016 2541A045	4341	310
77	35	36	2541A012 2541A013	1860	80
78	35	334	2541A013 2541A027	4139	299
79	36	37	2541A011 2541A012	125	10
80	36	342	2541A012 2541A038	24	2
81	37	38	2541A010 2541A011	2092	135
82	37	333	2541A011 2541A032	4500	183
83	38	77	2541A009 2541A010	2169	98
84	38	332	2541A010 2541A048	5742	351
85	39	40	2514A176 2514A036	3287	155
86	39	67	2514A034 2514A176	1234	54
87	39	300	2514A176 2514A177	531	30
88	40	295	2514A036 2514A137	1302	54
89	41	42	2514A039 2514A040	1087	78
90	41	299	2514A039 2514A136	642	43
91	42	349	2514A040 2514A135	299	22
92	42	44	2514A040 2514A007	0	51
93	43	44	2514A041 2514A00705	2052	112
94	43	70	2532A005 2514A041	8328	565
95	43	298	2514A041 2514A134	3600	227
96	44	45	2514A007082532A106	1015	40
97	44	666	2514A007022532A01001	1311	51
98	45	305	2532A106 2532A109	861	33
99	45	306	2532A106 2532A107	477	17
100	46	47	2532A093012541A04401	1555	61
101	46	48	2532A093022532A017	3389	241
102	46	219	2532A093022532A00801	493	35
103	46	666	2532A093 2532A010	0	160
104	47	68	2541A044022541A002	1606	69
105	47	218	2541A004 2541A04405	789	56
106	48	69	2532A017 2532A018	3668	145
107	48	329	2532A017 2532A075	3746	282
108	49	50	2532A013 2532A014	1917	125
109	49	68	2541A002 2532A013	4274	263
110	49	328	2532A013 2532A089	3341	190
111	50	51	2532A014 2541A001	862	64
112	50	327	2532A014 2532A102	282	24
113	51	52	2532A016 2541A001	3408	154
114	51	53	2541A001 2541A006	5195	236
115	52	66	2532A015 2532A016	1436	86
116	52	326	2532A016 2532A091	1018	83
117	53	54	2541A006 2543A017	3990	279
118	53	324	2541A006 2541A047	4020	167
119	54	55	2543A017 2543A007	373	27
120	54	315	2543A017 2543A029	100	7
121	55	56	2543A007 2543A001	497	37
122	55	313	2543A020 2543A007	3376	175
123	56	57	2543A001 2543A006	1049	56
124	56	58	2543A001 2543A008	1524	87
125	57	82	2543A006 2543A030	4719	273
126	57	323	2543A006 2541A034	8505	574
127	58	316	2543A008 2543A025	2741	164
128	58	265	2543A008 2543A009	0	279
129	59	60	2514A004 2514A011	468	35
130	59	71	2514A058 2514A004	525	34
131	59	221	2514A010 2514A004	1182	55
132	60	71	2514A011 2514A058	362	26
133	60	292	2514A011 2514A012	629	31
134	61	125	2523A008 2523A028	210	16
135	62	63	2514A029 2514A030	1272	60
136	62	111	2514A030 2514A146	2002	140
137	63	65	2514A028 2514A029	674	27
138	63	106	2514A029 2514A166	1036	66
139	64	65	2514A027032514A028	1859	82
140	64	101	2514A027022514A143	744	27
141	64	104	2514A095 2514A02705	696	38
142	64	688	2514A027 2514A026	0	148
143	65	105	2514A028 2514A147	270	17
144	66	325	2532A015 2532A090	1243	89
145	66	373	2532A015 2532A028	0	154
146	67	301	2514A034 2523A033	9770	504
147	68	79	2541A002 2541A007	1291	59
148	69	329	2532A075 2532A018	173	10
149	69	354	2532A018 2532A029	0	362
150	70	483	2532A005 2514A069	0	726
151	70	199	2532A005 2532A037	0	375
152	71	95	2514A058 2514A129	2802	144
153	71	97	2514A057 2514A058	1379	58
154	72	87	2514A056 2514A126	886	45
155	72	97	2514A056 2514A057	1077	42
156	73	74	2523A016 2523A017	733	54
157	73	311	2523A017 2523A037	1593	113
158	74	220	2523A030 2523A016	6239	447
159	75	317	2523A018 2524A014	7636	395
160	75	319	2523A018 2542A260	1269	49
161	76	336	2541A017 2541A039	59	4
162	77	78	2541A008 2541A009	81	6
163	77	330	2541A009 2541A028	2740	194
164	78	79	2541A007 2541A008	2950	141
165	78	331	2541A008 2541A031	2098	152
166	79	341	2541A007 2541A030	200	14
167	80	81	2524A001 2524B001	174	7
168	80	713	2523A015 2524A001	0	2069
169	81	317	2524A014 2524B001	6400	300
170	82	730	2534A030 0000S001	37900	1980
171	83	84	2514A052 2514A05301	633	25
172	83	676	2514A052 2514A116	0	105
173	83	693	2514A052 2514A051	0	90
174	84	85	2514A158 2514A05303	1771	71
175	85	86	2514A158 2514B017	632	24
176	85	690	2514A158 2514A152	0	54
177	88	89	2514A157 2514A125	1610	69
178	88	93	2514A156 2514A157	31	2
179	89	90	2514A125 2514A124	2472	110
180	89	91	2514A125 2514A122	1237	66
181	90	98	2514A124 2514A123	285	10
182	91	92	2514A102 2514A122	1917	96
183	91	98	2514A122 2514A123	2064	133
184	92	93	2514A102 2514A156	2560	125
185	92	687	2514A025 2514A102	0	200
186	92	689	2514A121 2514A102	0	87
187	93	689	2514A156 2514A121	0	127
188	94	95	2514A128 2514A129	1207	61
189	94	96	2514A127 2514A128	680	31
190	94	727	2514A170 2514A128	370	26
191	95	676	2514A129 2514A116	0	37
192	96	97	2514A057 2514A127	200	8
193	96	727	2514A127 2514A170	400	22
194	98	99	2514A123 2514A141	2342	103
195	99	100	2514A141 2514A142	1530	93
196	100	101	2514A142 2514A143	1020	40
197	100	688	2514A142 2514A026	0	133
198	101	102	2514A143 2514A144	306	17
199	102	103	2514A144 2514A145	658	29
200	102	726	2514A175 2514A144	468	33
201	103	112	2514A145 2514A139	2751	119
202	103	726	2514A145 2514A175	710	51
203	104	105	2514A147 2514A095	1468	81
204	104	114	2514A094 2514A095	900	64
205	105	106	2514A147 2514A166	465	28
206	106	107	2514A166 2514A167	2425	123
207	108	109	2531A184062531A100	2203	95
208	108	449	2531A185 2531A18405	285	14
209	108	466	2531A183022531A18401	2512	70
210	109	110	2531A100 2531A099	2238	98
211	109	145	2531A100 2531A131	4148	170
212	109	440	2531A018 2531A100	3842	181
213	110	147	2531A099 2513A093	2513	115
214	110	460	2531A099 2531A017	1311	93
215	112	113	2514A139 2514A140	1814	100
216	114	115	2514A093 2514A094	393	25
217	114	346	2514A096 2514A094	1350	66
218	115	714	2514A093 2512A091	0	118
219	115	717	2514A093 2514A101	0	90
220	116	117	2523A034 2523A032	6234	325
221	116	118	2523A043 2523A034	90	3
222	116	301	2523A033 2523A034	2190	168
223	117	308	2523A032 2523A031	1920	114
224	117	312	2523A032 2523A036	3379	242
225	118	302	2523A042 2523A043	2476	163
226	118	217	2532A011032523A043	13612	698
227	121	122	2523A024 2523A022	2570	161
228	121	123	2523A024 2523A023	1560	107
229	124	125	2523A027 2523A028	4272	252
230	124	308	2523A027 2523A031	2935	126
231	125	220	2523A028 2523A030	574	41
232	126	127	2534A002 2534A001	3311	168
233	126	278	2534A032 2534A002	0	540
234	126	129	2534A002 2534A018	0	157
235	127	369	2534A016 2534A001	976	52
236	127	632	2534A001 2533A009	0	392
237	128	129	2534A003 2534A018	2143	95
238	128	131	2534A003 2534A020	5552	254
239	128	358	2534A017 2534A003	2835	124
240	129	130	2534A018 2534A046	3523	253
241	131	132	2534A020 2534A061	1340	72
242	131	438	2534A020 2534A021	1257	51
243	133	134	2534A010 2534A007	4292	194
244	133	136	2534A009 2534A010	358	26
245	133	358	2534A017 2534A010	6124	362
246	134	262	2534A007 2534A006	6108	292
247	134	263	2534A007 2534A023	4561	216
248	135	136	2534A050 2534A009	5480	305
249	135	137	2534A050 2534A059	1500	79
250	135	138	2534A051 2534A050	3771	166
251	136	260	2532A007 2534A009	6789	301
252	138	139	2534A043 2534A051	3965	212
253	138	263	2534A023 2534A051	3408	178
254	139	140	2534A043 2543A019	874	41
255	139	264	2543A015 2534A043	619	44
256	140	433	2543A019 2534A049	4282	289
257	140	313	2543A020 2543A019	0	182
258	141	142	2534A055 2534A056	1363	62
259	141	422	2534A027 2534A055	1390	55
260	141	423	2534A055 2534A030	2677	105
261	141	636	2534A026 2534A055	3701	229
262	143	144	2444A008 2444A049	4602	241
263	143	243	2444A009 2444A008	907	46
264	143	447	2444A007 2444A008	1410	60
265	144	244	2444A049 2444A050	1123	78
266	144	572	2444A049 2444A024	0	455
267	145	457	2531A012 2531A131	342	24
268	145	465	2531A131 2531A153	0	334
269	146	147	2513A084 2513A093	2769	142
270	146	457	2531A012 2513A084	3401	175
271	146	691	2513A084 2513A030	0	129
272	147	148	2513A093 2513A102	726	50
273	148	149	2513A102 2513A085	759	29
274	148	692	2513A102 2513A103	0	63
275	149	460	2513A085 2531A017	1904	83
276	149	670	2513A085 2513A007	0	68
277	149	671	2513A085 2513A192	0	66
278	150	151	2513A095 2513A104	373	27
279	150	154	2513A095 2513A094	1775	101
280	150	439	2513A089 2513A095	855	54
281	151	152	2513A090 2513A104	584	33
282	151	153	2513A104 2513A096	1718	86
283	152	439	2513A089 2513A090	363	14
284	152	443	2513A090 2531A062	2708	107
285	153	528	2513A096 2513A097	4538	226
286	153	443	2531A062 2513A096	2606	116
287	155	156	2531A070 2531A123	4114	231
288	155	467	2531A001022531A070	73	5
289	155	468	2531A070 2531A044	2025	147
290	156	157	2531A123 2531A121	607	30
291	156	158	2531A123 2531A124	737	45
292	156	159	2531A123 2442A132	696	32
293	157	159	2531A121 2442A132	495	35
294	157	492	2531A121 2531A120	590	43
295	159	160	2442A132 2442A126	3301	172
296	160	253	2531A125 2442A126	1762	82
297	160	254	2442A184062442A126	2194	113
298	160	498	2442A126 2442A139	5004	238
299	161	162	2533A003 2533A035	2884	114
300	161	620	2533A003 2533A055	811	53
301	161	226	2533A003 2533A034	0	444
302	162	163	2533A035 2533A10802	98	3
303	162	621	2533A035 2533A058	6167	319
304	163	164	2533A108022533A005	1072	70
305	163	578	2533A108012533A109	1039	61
306	163	579	2533A107 2533A10801	1606	71
307	164	165	2533A005 2533A006	483	35
308	164	579	2533A005 2533A107	1180	75
309	165	578	2533A109 2533A006	1482	107
310	165	172	2533A006 2533A007	1882	137
311	166	167	2533A042 2533A043	966	38
312	166	169	2533A045 2533A042	15	1
313	166	640	2533A042 2533A124	2907	169
314	167	172	2533A043 2533A007	5090	310
315	167	169	2533A043 2533A045	1986	102
316	168	169	2533A041 2533A045	1328	85
317	168	170	2533A040 2533A041	112	8
318	168	393	2533A068 2533A041	0	240
319	170	171	2533A039 2533A040	3683	213
320	170	641	2533A087 2533A040	4337	238
321	171	642	2533A039 2533A081	2458	107
322	171	387	2533A039 2533A038	0	375
323	172	284	2533A007 2533A015	254	18
324	173	174	3511A004 3511A035	3611	144
325	173	288	3511A024 3511A004	2063	126
326	173	583	3511A004 3511A003	1187	74
327	174	175	3511A035 3511A036	533	21
328	174	288	3511A035 3511A024	3236	148
329	174	639	3511A067 3511A035	1480	92
330	175	176	3511A036 3511A006	3884	168
331	175	639	3511A036 3511A067	940	58
332	176	177	3511A006 3511A037	860	62
333	176	209	2533A010 3511A006	7321	367
334	177	606	3511A037 3511A007	963	70
335	177	202	3511A037 3511A022	6801	302
336	178	179	2531A011 2513A100	6729	348
337	178	457	2531A011 2531A012	662	46
338	178	709	2531A011 2442A021	0	222
339	179	708	2513A100 2513A060	0	159
340	179	691	2513A100 2513A030	0	163
341	180	181	2532A045 2532A07601	1040	68
342	180	182	2532A044 2532A045	3205	131
343	180	275	2532A045 2532A064	2119	126
344	181	183	2532A076022532A047	1473	85
345	181	274	2532A076042532A097	1231	68
346	181	360	2532A076 2532A071	0	261
347	182	276	2532A044 2532A063	3546	180
348	182	185	2532A022 2532A044	5197	313
349	182	192	2532A043 2532A044	2404	128
350	183	277	2532A078 2532A047	4277	288
351	183	355	2532A086 2532A047	0	190
352	184	185	2532A001 2532A022	5861	356
353	184	186	2532A095 2532A001	3424	247
354	184	187	2532A094 2532A001	213	15
355	185	277	2532A022 2532A078	765	53
356	185	359	2532A022 2534A045	10150	525
357	186	189	2532A039 2532A095	634	30
358	186	705	2532A095 2531A156	0	362
359	187	188	2531A154 2532A094	386	27
360	187	362	2532A094 2534A012	8574	466
361	188	194	2531A010 2531A154	281	19
362	188	705	2531A154 2531A156	0	73
363	189	190	2532A039 2532A053	1957	124
364	189	193	2532A009 2532A039	3324	146
365	190	191	2532A053 2532A042	1029	69
366	190	192	2532A053 2532A043	1100	79
367	191	193	2532A009 2532A042	2511	109
368	191	271	2532A042 2532A034	2764	120
369	191	192	2532A042 2532A043	1090	76
370	192	195	2532A043 2532A062	3788	245
371	193	270	2532A002 2532A009	126	8
372	194	386	2531A010 2533A037	7533	452
373	194	412	2531A010 2531A014	0	354
374	195	196	2532A062 2532A035	701	30
375	195	276	2532A063 2532A062	1391	60
376	196	271	2532A034 2532A035	1731	97
377	196	197	2532A035 2532A036	1874	75
378	197	198	2532A036 2532A061	2300	139
379	197	199	2532A036 2532A037	1797	111
380	199	200	2532A037 2532A072	6225	360
381	200	273	2532A072 2532A073	1253	88
382	200	274	2532A072 2532A097	5585	319
383	201	202	3511A021 3511A022	1719	85
384	201	650	3511A021 3511B007	735	29
385	201	704	3511A005 3511A021	0	365
386	202	203	3511A022 3511A008	3504	156
387	203	204	3511A008 3511A023	5950	241
388	203	607	3511A048 3511A008	2119	93
389	203	649	3511A008 3511A074	3240	217
390	204	205	3511A023 3512A011	1188	48
391	204	652	3511A023 3511A082	8325	333
392	205	206	3512A011 3512A012	1924	87
393	205	651	3511A073 3512A011	7464	354
394	206	207	3512A012 3512A026	4076	296
395	206	654	3512A012 3512A016	3008	132
396	207	734	3512A026 0000S004	15800	960
397	208	209	2533A008 2533A010	111	8
398	208	582	2533A118082533A008	793	58
399	208	288	2533A008 3511A024	4823	265
400	209	210	2533A010 2533A018	2770	164
401	210	211	2533A018 2533A019	1871	102
402	210	287	2533A111 2533A018	478	32
403	211	212	2533A019 2533A115	2237	117
404	211	637	2533A019 2533A114	179	11
405	213	214	2533A103 2533A104	643	27
406	213	215	2533A103 2533A020	354	20
407	213	637	2533A114 2533A103	2428	98
408	214	215	2533A020 2533A104	502	33
409	214	216	2533A104 2533A105	5132	208
410	214	289	2533A104 2533A021	5691	336
411	215	627	2533A020 3511A038	3463	222
412	216	289	2533A021 2533A105	682	43
413	216	585	2533A105 3511A086	430	18
414	217	218	2532A011022541A004	1404	97
415	217	219	2532A008022532A01101	261	19
416	217	305	2532A109 2532A01104	3502	221
417	218	345	2541A004 2541A029	3483	251
418	218	219	2541A004 2532A008	0	91
419	220	308	2523A031 2523A030	4782	213
420	221	544	2514A010 2514A081	1062	42
421	221	543	2514A010 2514A066	0	53
422	223	224	2531A068022531A069	2451	123
423	223	462	2531A009032531A06801	421	30
424	223	571	2531A068042531A077	1888	110
425	223	272	2532A038 2531A068	0	449
426	224	705	2531A156 2531A069	0	686
427	224	272	2531A069 2532A038	0	318
428	225	226	2442A009 2533A034	6355	266
429	225	479	2442A009 2442A010	156	11
430	225	228	2442A057 2442A009	310	23
431	226	552	2533A034 2531A110	4011	173
432	227	228	2531A048 2442A057	2284	107
433	227	442	2531A047 2531A048	1767	80
434	227	508	2531A048 2531A115	330	13
435	228	257	2442A057 2531A113	3749	195
436	229	230	2442A047 2442A048	757	33
437	229	238	2442A046 2442A047	2039	81
438	229	495	2442A047 2442A130	790	30
439	230	494	2442A048 2442A131	1820	78
440	230	566	2442A048 2442A049	381	27
441	231	232	2531A045 2531A046	2128	98
442	231	468	2531A044 2531A045	1403	73
443	231	510	2531A045 2531A117	3400	170
444	232	442	2531A046 2531A047	57	4
445	232	493	2531A046 2531A119	575	39
446	233	234	2442A174 2442A044	1654	95
447	233	452	2442A173 2442A174	24	1
448	233	686	2442A174 2442A094	0	107
449	234	235	2442A044 2442A006	1535	84
450	234	247	2442A044 2442A092	2461	125
451	235	236	2442A006 2442A007	926	67
452	235	237	2442A006 2442A067	5925	269
453	236	238	2442A007 2442A046	5952	343
454	236	451	2442A064 2442A007	631	44
455	237	448	2442A067 2442A068	133	10
456	237	501	2442A067 2442A12701	4557	216
457	237	695	2442A067 2444A055	0	294
458	238	495	2442A130 2442A046	1799	71
459	238	501	2442A127022442A046	1973	77
460	239	240	2444A051 2444A052	3551	176
461	239	448	2442A068 2444A051	1421	61
462	239	694	2444A051 2444A056	0	274
463	240	447	2444A052 2444A007	836	32
464	240	241	2444A052 2444A045	2568	118
465	241	242	2444A045 2444A046	1637	66
466	241	482	2442A058 2444A045	9740	488
467	242	243	2444A046 2444A009	740	36
468	242	504	2444A046 2444A088	683	37
469	243	447	2444A007 2444A009	1203	44
470	243	572	2444A009 2444A024	0	181
471	244	245	2444A050 2444A006	444	33
472	244	505	2444A078 2444A050	149	11
473	245	246	2444A005022444A006	943	59
474	245	505	2444A006 2444A078	433	31
475	245	720	2444A006 2444A037	0	427
476	246	710	2444A005 3422A098	0	660
477	246	712	2444A005 2444A004	0	496
478	247	248	2442A092 2442A095	1329	96
479	247	686	2442A092 2442A094	0	81
480	249	250	2442A118 2442A119	1605	103
481	249	707	2442A118 2442A036	0	218
482	249	677	2442A061 2442A118	0	132
483	250	565	2442A119 2442A120	1085	45
484	250	498	2442A119 2442A139	1974	78
485	251	252	2442A063 2442A124	446	34
486	251	451	2442A063 2442A064	2900	123
487	251	677	2442A061 2442A063	0	173
488	253	255	2531A025 2531A125	2227	118
489	253	256	2531A162 2531A125	3867	194
490	254	463	2442A001 2442A18405	660	25
491	254	466	2442A184022531A18301	4566	126
492	254	673	2442A181 2442A184	0	242
493	255	464	2531A024 2531A025	1443	66
494	255	466	2531A025 2531A18305	2134	116
495	256	466	2531A183062531A162	863	46
496	256	467	2531A162 2531A00101	810	61
497	257	506	2531A113 2531A139	1326	54
498	257	508	2531A115 2531A113	2128	97
499	258	259	2532A081 2532A00601	755	54
500	258	351	2532A082012532A081	2150	87
501	258	356	2532A087 2532A081	2671	117
502	259	260	2532A006022532A007	293	19
503	259	352	2532A030 2532A00603	1001	72
504	260	261	2532A007 2532A027	5325	274
505	261	354	2532A029 2532A027	2879	166
506	261	373	2532A027 2532A028	132	10
507	262	419	2534A006 2534A01101	480	35
508	262	438	2534A021 2534A006	1706	99
509	263	264	2534A023 2543A015	5508	283
510	263	269	2534A052 2534A023	3265	178
511	264	266	2543A015 2543A010	410	29
512	265	266	2543A009 2543A010	345	23
513	265	432	2543A009 2543A022	1046	74
514	266	428	2543A010 2543A011	5645	292
515	267	268	2533A093 2533A073	1342	79
516	267	402	2533A066 2533A093	264	19
517	267	394	2533A093 2533A067	944	67
518	268	390	2533A073 2533A075	4511	222
519	268	393	2533A073 2533A068	8842	417
520	268	403	2533A074 2533A073	1305	58
521	269	419	2534A011032534A052	4169	190
522	269	421	2534A028 2534A052	3350	163
523	269	436	2534A052 2534A057	965	39
524	270	271	2532A002 2532A034	3455	185
525	270	272	2532A038 2532A002	1259	89
526	274	275	2532A097 2532A064	626	29
527	275	276	2532A064 2532A063	2896	154
528	277	351	2532A078 2532A082	0	213
529	278	279	2534A032 2534A004	4154	188
530	278	281	3512A013 2534A032	8397	397
531	279	633	3512A014 2534A004	4076	237
532	279	282	2534A004 2534A005	469	32
533	280	281	3511A010 3512A013	7300	351
534	280	587	3511A088 3511A010	298	12
535	280	632	2533A009 3511A010	668	35
536	281	633	3512A013 3512A014	281	20
537	282	283	2534A005 3512A002	7649	358
538	282	634	2534A005 2534A024	507	36
539	283	591	3512A007 3512A002	180	7
540	283	592	3512A002 3512A008	3192	129
541	284	285	2533A015 2533A121	694	51
542	284	286	2533A015 2533A016	1000	73
543	286	287	2533A016 2533A111	3459	230
544	286	582	2533A016 2533A11808	899	65
545	287	637	2533A111 2533A114	1986	80
546	287	582	2533A118062533A111	2503	102
547	289	630	2533A021 3511A009	2215	159
548	292	293	2514A012 2514A165	400	16
549	295	296	2514A137 2514A132	3877	268
550	295	297	2514A137 2514A133	3452	238
551	301	302	2523A042 2523A033	1160	83
552	302	303	2514A092 2523A042	2946	208
553	303	304	2514A092 2523A035	3404	201
554	305	667	2532A092 2532A109	41	2
555	306	307	2532A107 2532A088	4351	295
556	306	666	2532A010032532A107	127	5
557	313	314	2543A020 2543A021	1946	138
558	319	320	2542A260 2541A021	2400	96
559	319	321	2542A260 2542A261	5735	228
560	329	360	2532A075 2532A071	0	446
561	337	343	2541A045 2541A024	1291	58
562	337	344	2541A045 2541A046	2880	110
563	346	347	2514A096 2514A148	1875	98
564	346	716	2514A096 2512A095	0	251
565	351	356	2532A087 2532A08202	764	54
566	351	358	2532A082022534A017	8913	425
567	352	353	2532A030 2532A068	2696	124
568	352	354	2532A029 2532A030	2320	100
569	355	356	2532A086 2532A087	242	17
570	355	357	2532A086 2532A105	2809	158
571	359	371	2534A044 2534A045	5627	335
572	359	363	2534A045 2534A013	2245	102
573	360	361	2532A071 2532A101	499	29
574	362	363	2534A012 2534A013	970	38
575	362	364	2534A012 2534A035	1267	74
576	363	365	2534A013 2534A014	441	16
577	364	365	2534A014 2534A035	727	51
578	364	366	2534A035 2534A033	3241	163
579	365	370	2534A014 2534A015	4695	193
580	366	387	2533A038 2534A033	3496	167
581	366	367	2534A033 2534A034	16	1
582	367	368	2534A034 2534A038	3148	152
583	367	413	2534A039 2534A034	3833	157
584	368	369	2534A038 2534A016	4701	240
585	368	413	2534A039 2534A038	2476	104
586	369	370	2534A015 2534A016	3805	199
587	370	371	2534A015 2534A044	127	9
588	371	372	2534A044 2534A047	3975	188
589	373	374	2532A028 2532A103	655	46
590	375	376	2531A022 2531A005	377	29
591	375	477	2531A021 2531A022	0	150
592	375	527	2531A022 2531A086	0	162
593	376	377	2531A005 2531A023	437	31
594	376	474	2531A034 2531A005	0	122
595	377	378	2531A023 2531A061	3899	182
596	377	409	2531A023 2531A15001	2478	116
597	378	379	2531A060 2531A061	331	24
598	378	406	2531A061 2531A006	4436	182
599	379	380	2531A060 2531A136	1826	99
600	379	487	2531A059 2531A060	0	75
601	380	381	2531A136 2531A088	33	3
602	380	487	2531A136 2531A059	0	87
603	381	382	2531A088 2531A090	988	58
604	381	484	2531A088 2531A057	0	294
605	382	383	2531A090 2531A094	3206	178
606	382	435	2531A090 2531A089	2088	111
607	383	384	2531A094 2531A091	1280	84
608	383	385	2531A094 2531A182	2584	186
609	385	412	2531A182 2531A014	295	22
610	385	405	2531A163 2531A182	0	152
611	386	387	2533A037 2533A038	34	3
612	386	388	2533A079 2533A037	3240	169
613	388	389	2533A079 2533A077	2279	126
614	388	391	2533A078 2533A079	71	3
615	390	391	2533A075 2533A078	1663	66
616	390	392	2533A075 2533A076	1050	57
617	391	412	2531A014 2533A078	3523	177
618	393	394	2533A067 2533A068	3994	201
619	394	395	2533A025 2533A067	343	23
620	395	396	2533A025 2533A026	3291	194
621	395	401	2533A024 2533A025	188	13
622	396	397	2533A063 2533A026	6724	370
623	396	581	2533A026 2533A027	0	140
624	397	398	2533A064 2533A063	1470	76
625	397	724	2533A101 2533A063	1228	90
626	398	399	2533A065 2533A064	1531	67
627	398	724	2533A064 2533A101	1739	119
628	399	411	2531A133 2533A065	6096	318
629	399	401	2533A065 2533A024	576	40
630	400	401	2533A023 2533A024	2122	85
631	400	402	2533A023 2533A066	848	55
632	400	404	2533A106 2533A023	1011	71
633	402	403	2533A074 2533A066	1806	85
634	403	404	2533A106 2533A074	573	26
635	403	405	2531A163 2533A074	2827	138
636	404	407	2531A007 2533A106	793	55
637	405	434	2531A180 2531A163	318	21
638	406	407	2531A006 2531A007	2252	148
639	406	408	2531A173 2531A006	811	32
640	407	410	2531A164022531A007	4572	183
641	407	408	2531A007 2531A173	0	173
642	408	409	2531A150032531A173	1080	44
643	409	410	2531A164032531A15002	353	14
644	410	411	2531A133 2531A16401	2167	87
645	411	522	2531A133 2531A096	0	135
646	413	414	2534A040 2534A039	496	33
647	414	415	2533A085 2534A040	1843	96
648	414	417	2533A086 2534A040	1356	70
649	415	416	2533A085 2533A083	1298	72
650	415	645	2533A085 2533A084	0	122
651	417	418	2533A086 2534A041	1440	83
652	417	646	2533A086 2533A088	0	70
653	419	420	2534A011022534A008	1544	110
654	420	422	2534A027 2534A008	1243	69
655	420	421	2534A008 2534A028	535	39
656	421	423	2534A028 2534A030	1767	88
657	422	636	2534A027 2534A026	0	157
658	423	424	2534A030 2534A031	4435	213
659	424	425	2534A031 2534A058	1354	96
660	424	437	2534A031 2543A003	3266	162
661	426	427	2543A013 2543A028	1131	79
662	426	437	2543A003 2543A013	3889	220
663	426	733	2543A013 2543A033	2839	169
664	428	429	2543A011 2543A023	4111	234
665	428	437	2543A011 2543A003	2196	161
666	429	430	2543A023 2543A024	1755	126
667	429	431	2543A023 2543A031	5057	302
668	431	730	2543A031 0000S001	20600	1980
669	438	635	2534A021 2534A025	0	453
670	439	526	2531A098 2513A089	2346	123
671	439	671	2513A192 2513A089	0	187
672	440	441	2531A018 2531A00301	154	12
673	440	460	2531A017 2531A018	3700	161
674	441	461	2531A003032531A00401	577	42
675	441	450	2531A040 2531A00302	2714	118
676	442	492	2531A047 2531A120	2408	116
677	443	444	2531A062 2531A063	198	14
678	444	489	2531A063 2531A165	277	20
679	444	558	2531A063 2531A166	243	18
680	445	446	2531A053 2531A054	550	22
681	445	480	2531A008 2531A053	850	38
682	445	554	2531A053 2531A084	416	16
683	446	475	2531A054 2531A055	110	4
684	446	554	2531A084 2531A054	521	21
685	447	696	2444A022 2444A007	0	287
686	448	503	2442A068 2444A085	2520	127
687	449	450	2531A185 2531A040	1335	59
688	449	465	2531A153 2531A185	546	34
689	450	525	2531A040 2531A101	444	33
690	451	499	2442A123 2442A064	3730	228
691	452	564	2442A173 2442A091	2218	123
692	452	719	2442A173 2442A042	0	74
693	453	454	2514A001 2514A060	248	18
694	453	455	2514A009 2514A001	204	14
695	453	478	2514A008 2514A001	85	6
696	454	483	2514A060 2514A069	574	39
697	454	532	2514A060 2514A061	2333	126
698	455	456	2513A086 2514A009	5902	295
699	455	539	2514A074 2514A009	5400	253
700	456	684	2513A086 2513A081	0	70
701	456	682	2513A086 2513A105	0	99
702	458	459	2513A087 2513A088	1239	59
703	458	530	2513A193 2513A087	2875	139
704	458	563	2513A087 2513A099	1046	40
705	459	462	2513A088 2531A00901	6070	325
706	459	529	2513A088 2513A098	3455	165
707	459	559	2513A088 2513A107	35	3
708	460	526	2531A017 2531A098	3052	137
709	461	471	2531A004022531A019	1113	77
710	461	491	2531A037 2531A00403	2170	122
711	462	485	2531A009022531A050	292	24
712	463	464	2442A001 2531A024	1298	58
713	463	707	2442A001 2442A036	0	312
714	463	709	2442A001 2442A021	0	194
715	464	524	2531A024 2531A126	691	49
716	465	469	2531A153 2531A002	0	95
717	467	469	2531A001 2531A002	0	40
718	468	470	2531A032 2531A044	1491	72
719	469	470	2531A002 2531A032	2699	176
720	470	473	2531A032 2531A033	4691	219
721	470	511	2531A032 2531A102	1887	102
722	471	472	2531A019 2531A020	1883	83
723	471	729	2531A019 2531A152	1477	63
724	472	477	2531A020 2531A021	451	27
725	472	729	2531A152 2531A020	1317	47
726	473	474	2531A033 2531A034	1866	75
727	473	516	2531A033 2531A103	1948	90
728	474	521	2531A034 2531A097	156	10
729	475	476	2531A055 2531A056	1511	76
730	475	555	2531A055 2531A085	1218	55
731	476	484	2531A056 2531A057	1393	65
732	476	555	2531A085 2531A056	1777	94
733	477	527	2531A021 2531A086	1952	79
734	478	530	2513A193 2514A008	278	22
735	478	531	2514A008 2514A085	917	67
736	479	482	2442A010 2442A058	1156	64
737	479	566	2442A049 2442A010	133	10
738	480	481	2531A008 2531A035	926	41
739	480	488	2531A052 2531A008	1151	72
740	481	554	2531A035 2531A084	1097	44
741	481	558	2531A166 2531A035	2724	144
742	481	491	2531A035 2531A037	2796	141
743	482	523	2442A058 2442A129	1857	83
744	483	533	2514A069 2514A086	311	21
745	484	486	2531A057 2531A058	1672	74
746	485	556	2531A050 2531A066	647	47
747	485	569	2531A050 2531A051	498	38
748	486	487	2531A058 2531A059	681	48
749	486	527	2531A086 2531A058	3036	143
750	488	490	2531A065 2531A052	1120	67
751	488	569	2531A051 2531A052	837	54
752	489	490	2531A165 2531A065	2290	98
753	489	558	2531A165 2531A166	396	29
754	490	556	2531A065 2531A066	1093	52
755	491	526	2531A037 2531A098	4352	196
756	492	494	2531A120 2442A131	3575	174
757	494	495	2442A131 2442A130	1371	54
758	495	496	2442A130 2442A140	1940	114
759	496	497	2442A140 2442A141	193	14
760	496	498	2442A140 2442A139	3566	173
761	498	500	2442A139 2442A122	860	38
762	499	500	2442A122 2442A123	249	17
763	499	725	2442A160 2442A123	348	25
764	500	725	2442A122 2442A160	335	24
765	501	502	2442A127032442A128	1289	69
766	505	567	2444A078 2444A070	1548	111
767	506	507	2531A139 2531A112	126	5
768	506	551	2531A139 2531A111	780	49
769	507	510	2531A117 2531A112	2958	180
770	507	552	2531A112 2531A110	1809	85
771	508	509	2531A115 2531A114	691	44
772	510	517	2531A138 2531A117	4735	232
773	511	512	2531A102 2531A134	2336	97
774	511	516	2531A102 2531A103	2020	95
775	512	513	2531A134 2531A135	420	25
776	512	514	2531A134 2531A104	129	5
777	514	515	2531A104 2531A106	2011	84
778	514	516	2531A103 2531A104	1223	56
779	515	517	2531A106 2531A138	134	10
780	515	518	2531A107 2531A106	2709	135
781	517	519	2531A138 2531A108	2242	96
782	518	520	2531A107 2531A105	1600	92
783	518	521	2531A097 2531A107	2218	102
784	519	522	2531A096 2531A108	6238	297
785	519	553	2531A108 2531A109	1343	55
786	521	522	2531A097 2531A096	560	38
787	527	555	2531A086 2531A085	2906	140
788	528	529	2513A097 2513A098	432	30
789	528	556	2531A066 2513A097	4988	246
790	529	679	2513A098 2513A029	0	258
791	530	679	2513A193 2513A029	0	427
792	532	536	2514A061 2514A062	2898	143
793	532	537	2514A061 2514A077	2531	113
794	533	534	2514A086 2514A088	2404	116
795	533	535	2514A086 2514A087	5374	388
796	534	562	2514A088 2531A078	1724	97
797	534	563	2514A088 2513A099	1344	71
798	536	537	2514A062 2514A077	1133	58
799	536	541	2514A062 2514A064	3337	207
800	537	538	2514A077 2514A078	116	9
801	538	539	2514A074 2514A078	2990	157
802	538	668	2514A078 2514A079	0	121
803	539	540	2514A070 2514A074	31	3
804	540	682	2514A070 2513A105	0	114
805	540	718	2514A070 2514A179	0	114
806	540	669	2514A070 2514A090	0	131
807	541	542	2514A064 2514A065	1826	79
808	541	668	2514A064 2514A079	0	76
809	542	543	2514A065 2514A066	224	16
810	542	674	2514A065 2514A089	0	180
811	543	544	2514A066 2514A081	1568	68
812	544	545	2514A081 2514A082	2135	129
813	545	546	2514A082 2514A083	669	47
814	545	547	2514A082 2514A084	1519	109
815	548	549	2532A059 2532A060	2000	141
816	548	550	2532A059 2532A058	3117	195
817	548	561	2531A079 2532A059	2533	137
818	552	553	2531A110 2531A109	1972	85
819	553	581	2531A109 2533A027	0	547
820	556	557	2531A066 2531A080	3317	152
821	559	560	2513A107 2513A108	102	7
822	559	561	2513A107 2531A079	2603	141
823	561	562	2531A078 2531A079	109	8
824	562	563	2513A099 2531A078	1483	68
825	566	568	2442A049 2442A142	101	8
826	569	570	2531A051 2531A081	94	8
827	572	573	2444A024 2533A01101	8071	325
828	572	625	2444A024 2444A072	1482	69
829	573	574	2533A011022533A00101	2426	98
830	573	618	2533A011042533A050	639	45
831	574	575	2533A001022533A11601	2002	80
832	574	596	2533A001042533A029	1769	92
833	574	618	2533A050 2533A00105	2066	110
834	574	612	2533A001032533A097	1160	53
835	575	576	2533A116032533A012	825	32
836	575	601	2533A116022533A11701	1820	74
837	576	577	2533A012 2533A004	1529	69
838	576	613	2533A002 2533A012	1521	104
839	577	578	2533A004 2533A109	460	33
840	577	601	2533A004 2533A11707	1156	51
841	579	580	2533A028 2533A107	2397	109
842	580	581	2533A027 2533A028	2058	133
843	580	621	2533A028 2533A058	3598	216
844	582	601	2533A117032533A11801	4423	175
845	583	584	3511A003 3511A013	265	19
846	583	703	3511A003 3511A040	0	248
847	584	711	3511A013 3511A012	0	248
848	584	723	3511A001 3511A013	5552	282
849	585	586	3511A086 3511A032	2406	102
850	585	627	3511A038 3511A086	3447	150
851	586	629	3511A032 3511A011	4823	251
852	586	630	3511A009 3511A032	477	34
853	586	587	3511A032 3511A088	0	52
854	587	588	3511A088 3512A004	5485	262
855	588	589	3512A004 3512A005	540	38
856	588	653	3512A015 3512A004	5308	282
857	589	590	3512A005 3512A006	4110	192
858	589	660	3512A005 3512A019	5472	248
859	590	591	3512A006 3512A007	3125	123
860	590	655	3512A006 3512A017	8657	472
861	591	656	3512A007 3512A024	7582	302
862	592	593	3512A008 3512A009	2851	135
863	592	659	3512A020 3512A008	1060	43
864	593	594	3512A009 3512A010	1642	108
865	593	658	3512A009 3512A022	1610	96
866	594	595	3512A010 3512A025	1624	94
867	594	657	3512A010 3512A023	2959	211
868	595	732	3512A025 0000S003	13200	660
869	596	597	2533A029 2444A011	6588	331
870	596	609	2533A051 2533A029	251	17
871	597	598	2444A011 2444A010	1492	77
872	597	600	2444A011 2444A031	1726	94
873	598	599	2444A038 2444A010	296	20
874	598	697	2444A010 2444A029	0	225
875	599	665	2444A038 2444A073	590	41
876	599	720	2444A038 2444A037	0	113
877	600	608	2444A031 2444A077	1360	69
878	600	702	2444A031 3422A045	0	186
879	601	602	2533A117052533A030	1721	69
880	602	603	2533A030 2533A031	2106	83
881	602	611	2533A030 2533A052	1099	69
882	603	604	2533A031 2533A112	1442	107
883	603	612	2533A031 2533A097	4029	176
884	604	605	2533A112 2533A033	1310	68
885	604	609	2533A112 2533A051	4127	201
886	605	610	2533A033 2444A074	3940	244
887	605	723	2533A033 3511A001	4254	216
888	606	607	3511A007 3511A048	4922	264
889	606	627	3511A007 3511A038	4284	187
890	607	628	3511A033 3511A048	638	27
891	609	610	2533A051 2444A074	4742	246
892	610	702	2444A074 3422A045	0	269
893	612	613	2533A097 2533A002	186	13
894	613	614	2533A053 2533A002	672	48
895	614	616	2533A053 2533A095	875	64
896	614	615	2533A054 2533A053	873	62
897	615	616	2533A054 2533A095	195	14
898	615	620	2533A055 2533A054	2885	139
899	616	617	2533A095 2533A096	1583	96
900	617	618	2533A096 2533A050	2133	130
901	617	619	2533A096 2533A049	2487	180
902	620	626	2533A055 2533A048	6269	337
903	621	622	2533A058 2533A057	1973	103
904	622	623	2533A057 2533A047	4141	227
905	622	624	2533A057 2533A120	877	34
906	627	628	3511A038 3511A033	5047	243
907	628	629	3511A011 3511A033	2723	115
908	629	651	3511A011 3511A073	1841	125
909	630	631	3511A015 3511A009	385	28
910	631	632	2533A009 3511A015	343	25
911	631	647	3511A015 2533A089	2594	150
912	633	660	3512A019 3512A014	236	17
913	634	635	2534A024 2534A025	325	24
914	634	659	2534A024 3512A020	6749	289
915	635	636	2534A025 2534A026	3482	203
916	637	638	2533A114 2533A071	1565	111
917	639	703	3511A067 3511A040	0	188
918	641	642	2533A081 2533A087	745	28
919	641	645	2533A084 2533A087	1356	76
920	642	643	2533A081 2533A080	1223	49
921	643	644	2533A080 2533A046	2152	113
922	643	664	2533A080 2533A082	1133	79
923	645	646	2533A088 2533A084	2750	116
924	646	647	2533A089 2533A088	5899	295
925	647	648	2533A089 2534A042	5300	225
926	651	653	3511A073 3512A015	1835	72
927	653	654	3512A016 3512A015	5771	234
928	654	655	3512A017 3512A016	2707	129
929	655	662	3512A027 3512A017	3508	151
930	659	663	3512A020 3512A028	6046	360
931	660	661	3512A019 3512A018	294	21
932	662	734	3512A027 0000S004	19500	1980
933	668	669	2514A079 2514A090	1577	100
934	668	674	2514A079 2514A089	0	112
935	669	718	2514A090 2514A179	0	155
936	670	671	2513A007 2513A192	113	4
937	670	692	2513A007 2513A103	0	25
938	671	681	2513A192 2513A026	0	669
939	672	673	2442A005 2442A18105	547	34
940	672	707	2442A036 2442A005	0	168
941	672	685	2442A098 2442A005	0	391
942	673	677	2442A181062442A061	1027	41
943	674	675	2514A089 2514A115	114	9
944	675	676	2514A115 2514A116	1832	78
945	675	693	2514A051 2514A115	3949	177
946	678	679	2513A028 2513A029	38	2
947	678	680	2513A028 2513A113	105	8
948	678	681	2513A028 2513A026	0	17
949	680	681	2513A026 2513A113	137	10
950	680	684	2513A081 2513A113	0	224
951	682	683	2513A105 2513A150	716	32
952	683	684	2513A081 2513A150	1929	78
953	683	718	2513A150 2514A179	0	235
954	685	686	2442A098 2442A094	865	62
955	685	719	2442A098 2442A042	0	95
956	687	688	2514A025 2514A026	1217	58
957	687	721	2514A025 2514A049	0	567
958	688	717	2514A026 2514A101	0	97
959	689	690	2514A121 2514A152	1081	57
960	690	721	2514A152 2514A049	0	198
961	691	692	2513A030 2513A103	3312	177
962	693	721	2514A051 2514A049	0	157
963	694	695	2444A056 2444A055	2014	107
964	694	696	2444A022 2444A056	2624	133
965	695	719	2444A055 2442A042	0	1545
966	696	712	2444A022 2444A004	0	191
967	697	698	2444A029 2444A030	353	25
968	697	700	3422A077 2444A029	0	183
969	698	699	2444A030 3422A035	1377	71
970	698	720	2444A037 2444A030	0	288
971	699	700	3422A035 3422A077	0	171
972	699	710	3422A035 3422A098	0	307
973	700	701	3422A077 3422A046	2315	106
974	701	702	3422A045 3422A046	431	17
975	701	722	3511A047 3422A046	6334	339
976	703	704	3511A040023511A005	605	44
977	704	711	3511A012 3511A005	0	309
978	706	733	2543A033 2543A026	3325	198
979	708	709	2442A021 2513A060	0	766
980	710	712	2444A004 3422A098	0	1653
981	711	722	3511A012 3511A047	7470	400
982	713	715	2523A015 2523A014	0	1271
983	714	717	2514A101 2512A091	0	115
984	714	716	2512A095 2512A091	0	177
985	715	716	2523A014 2512A095	0	1048
986	722	723	3511A001 3511A047	49	3
987	730	731	0000S001 0000S002	7900	300
988	731	733	2543A033 0000S002	10700	600
989	731	732	0000S002 0000S003	18900	600
990	732	734	0000S003 0000S004	14800	540
