# Supplementary material for: A deterministic approach for rapid identification of the critical links in networks
Source: PLoS One. 2019 Jul 17;14(7):e0219658. doi: 10.1371/journal.pone.0219658 (PMC6636746; doi:10.1371/journal.pone.0219658)
Supplement: S1 File — An archive file with the program. It contains all the code files in java, libraries used and the Zlín region network files. (ZIP) [file pone.0219658.s001.zip › data/zlin_neprerus.csv]

2514A079 2514A090
2513A007 2513A192
2514A089 2514A115
2513A026 2513A113
2513A081 2513A150
2514A025 2514A026
2513A030 2513A103
2514A051 2514A115
2444A056 2444A055
2444A022 2444A056
3422A077 3422A046
2442A036 2442A005
2442A021 2513A060
3422A035 3422A077
3422A035 3422A098
3511A012 3511A005
2444A004 3422A098
2513A100 2513A060
2513A100 2513A030
2513A081 2513A113
2442A098 2442A042
2442A098 2442A005
2514A026 2514A101
2514A025 2514A049
2514A090 2514A179
2514A051 2514A049
2514A079 2514A089
2513A192 2513A026
2513A007 2513A103
2442A001 2442A036
2442A001 2442A021
2513A150 2514A179
2514A101 2512A091
2512A095 2512A091
2523A014 2512A095
2523A015 2523A014
2523A015 2524A001
2444A055 2442A042
2444A022 2444A004
3511A012 3511A047
3511A005 3511A021
3511A047 3422A046
2524A014 2524B001
2543A031 0000S001
0000S001 0000S002
2543A033 0000S002
0000S002 0000S003
3512A025 0000S003
2534A030 0000S001
0000S003 0000S004
3512A026 0000S004
3512A027 0000S004
2524A001 2524B001
