# Supplementary material for: A deterministic approach for rapid identification of the critical links in networks
Source: PLoS One. 2019 Jul 17;14(7):e0219658. doi: 10.1371/journal.pone.0219658 (PMC6636746; doi:10.1371/journal.pone.0219658)
Supplement: S1 File — An archive file with the program. It contains all the code files in java, libraries used and the Zlín region network files. (ZIP) [file pone.0219658.s001.zip › data/zlin_uzly.csv]

1	city	2514A037	307
2	city	2514A038	65
3	city	2523A048	104
4	city	2523A050	158
5	city	2514A054	217
6	city	2514A055	330
7	city	2514A013	825
8	city	2514A014	547
9	city	2514A016	898
10	city	2514A018	971
11	city	2514A019	3060
12	city	2514A006	4966
13	city	2514A033	8139
14	city	2514A020	1865
15	city	2514A005	547
16	city	2514A031	1088
17	city	2523A003	609
18	city	2523A004	199
19	city	2523A005	953
20	city	2523A006	922
21	city	2523A007	2617
22	city	2523A009	4449
23	city	2523A001	1247
24	city	2523A010	1178
25	city	2523A002	1068
26	city	2523A011	637
27	city	2523A012	1283
28	city	2523A013	1213
29	city	2541A003	437
30	city	2541A020	869
31	city	2541A019	208
32	city	2541A018	2316
33	city	2541A015	1092
34	city	2541A016	1055
35	city	2541A013	1252
36	city	2541A012	646
37	city	2541A011	732
38	city	2541A010	924
39	city	2514A176	527
40	city	2514A036	204
41	city	2514A039	1089
42	city	2514A040	886
43	city	2514A041	3521
44	city	2514A007	5
45	city	2532A106	3
46	city	2532A093	6835
47	city	2541A044	1422
48	city	2532A017	1170
49	city	2532A013	1103
50	city	2532A014	711
51	city	2541A001	782
52	city	2532A016	378
53	city	2541A006	827
54	city	2543A017	1340
55	city	2543A007	490
56	city	2543A001	566
57	city	2543A006	1729
58	city	2543A008	443
59	city	2514A004	185
60	city	2514A011	127
61	city	2523A008	6347
62	city	2514A030	167
63	city	2514A029	19
64	city	2514A027	75
65	node	2514A028	0
66	city	2532A015	400
67	city	2514A034	2572
68	city	2541A002	728
69	city	2532A018	234
70	city	2532A005	809
71	city	2514A058	239
72	city	2514A056	12
73	city	2523A017	353
74	city	2523A016	2146
75	city	2523A018	408
76	city	2541A017	759
77	city	2541A009	756
78	city	2541A008	1058
79	city	2541A007	314
80	city	2524A001	35
81	city	2524B001	2
82	city	2543A030	296
83	city	2514A052	294
84	city	2514A053	839
85	node	2514A158	0
86	node	2514B017	0
87	city	2514A126	254
88	city	2514A157	7
89	city	2514A125	174
90	city	2514A124	5
91	city	2514A122	246
92	city	2514A102	270
93	node	2514A156	0
94	city	2514A128	72
95	city	2514A129	118
96	node	2514A127	0
97	node	2514A057	0
98	city	2514A123	169
99	city	2514A141	854
100	city	2514A142	97
101	node	2514A143	0
102	city	2514A144	49
103	city	2514A145	48
104	city	2514A095	344
105	city	2514A147	131
106	city	2514A166	133
107	city	2514A167	395
108	node	2531A184	0
109	city	2531A100	346
110	city	2531A099	527
111	city	2514A146	371
112	city	2514A139	934
113	city	2514A140	239
114	city	2514A094	228
115	city	2514A093	58
116	city	2523A034	172
117	city	2523A032	1252
118	city	2523A043	297
119	city	2523A052	39
120	city	2523A039	222
121	city	2523A024	1762
122	city	2523A022	675
123	city	2523A023	516
124	city	2523A027	1554
125	city	2523A028	196
126	city	2534A002	3982
127	city	2534A001	298
128	city	2534A003	173
129	city	2534A018	1021
130	city	2534A046	836
131	city	2534A020	224
132	city	2534A061	478
133	city	2534A010	901
134	city	2534A007	436
135	city	2534A050	901
136	city	2534A009	1266
137	city	2534A059	427
138	city	2534A051	247
139	city	2534A043	220
140	city	2543A019	257
141	city	2534A055	293
142	city	2534A056	483
143	city	2444A008	645
144	city	2444A049	730
145	city	2531A131	514
146	city	2513A084	497
147	city	2513A093	487
148	city	2513A102	104
149	city	2513A085	3
150	city	2513A095	389
151	city	2513A104	394
152	city	2513A090	20
153	city	2513A096	708
154	city	2513A094	158
155	city	2531A070	6981
156	city	2531A123	32
157	city	2531A121	222
158	city	2531A124	285
159	city	2442A132	439
160	city	2442A126	630
161	city	2533A003	862
162	city	2533A035	212
163	city	2533A108	123
164	city	2533A005	2023
165	city	2533A006	2549
166	city	2533A042	460
167	city	2533A043	2862
168	city	2533A041	745
169	city	2533A045	399
170	city	2533A040	850
171	city	2533A039	1715
172	city	2533A007	6076
173	city	3511A004	724
174	city	3511A035	121
175	city	3511A036	73
176	city	3511A006	2004
177	city	3511A037	1384
178	city	2531A011	4929
179	city	2513A100	57
180	city	2532A045	283
181	city	2532A076	2879
182	city	2532A044	1434
183	city	2532A047	896
184	city	2532A001	21511
185	city	2532A022	3307
186	city	2532A095	1561
187	city	2532A094	10313
188	city	2531A154	276
189	city	2532A039	495
190	city	2532A053	891
191	city	2532A042	669
192	city	2532A043	1145
193	city	2532A009	273
194	city	2531A010	6324
195	city	2532A062	489
196	city	2532A035	29
197	city	2532A036	172
198	city	2532A061	339
199	city	2532A037	1046
200	city	2532A072	1266
201	node	3511A021	0
202	city	3511A022	827
203	city	3511A008	686
204	node	3511A023	0
205	city	3512A011	20
206	city	3512A012	2391
207	city	3512A026	1230
208	city	2533A008	2550
209	city	2533A010	2678
210	city	2533A018	637
211	city	2533A019	867
212	node	2533A115	0
213	city	2533A103	16
214	city	2533A104	1323
215	city	2533A020	389
216	city	2533A105	39
217	city	2532A011	5705
218	city	2541A004	7703
219	city	2532A008	2796
220	city	2523A030	2912
221	city	2514A010	7
222	city	2523A020	61
223	city	2531A068	3432
224	city	2531A069	2162
225	city	2442A009	532
226	city	2533A034	13
227	city	2531A048	8
228	city	2442A057	476
229	city	2442A047	4
230	city	2442A048	44
231	city	2531A045	459
232	city	2531A046	179
233	city	2442A174	248
234	city	2442A044	244
235	city	2442A006	1123
236	city	2442A007	1641
237	city	2442A067	536
238	city	2442A046	265
239	city	2444A051	66
240	city	2444A052	83
241	city	2444A045	544
242	node	2444A046	0
243	city	2444A009	7
244	city	2444A050	532
245	city	2444A006	764
246	city	2444A005	349
247	city	2442A092	256
248	city	2442A095	4
249	city	2442A118	299
250	city	2442A119	146
251	city	2442A063	223
252	node	2442A124	0
253	city	2531A125	592
254	node	2442A184	0
255	city	2531A025	749
256	city	2531A162	2439
257	city	2531A113	293
258	city	2532A081	111
259	city	2532A006	2755
260	city	2532A007	1527
261	city	2532A027	385
262	city	2534A006	1452
263	city	2534A023	1645
264	city	2543A015	681
265	city	2543A009	3590
266	city	2543A010	907
267	city	2533A093	2676
268	city	2533A073	1164
269	city	2534A052	172
270	city	2532A002	2986
271	city	2532A034	1691
272	city	2532A038	851
273	city	2532A073	173
274	city	2532A097	111
275	city	2532A064	307
276	city	2532A063	591
277	city	2532A078	1266
278	city	2534A032	796
279	city	2534A004	587
280	node	3511A010	0
281	city	3512A013	1921
282	city	2534A005	484
283	city	3512A002	568
284	city	2533A015	4018
285	city	2533A121	6334
286	city	2533A016	5542
287	city	2533A111	634
288	city	3511A024	3230
289	city	2533A021	2785
290	city	2514A171	709
291	city	2523A026	305
292	city	2514A012	43
293	city	2514A165	25
294	city	2514A130	187
295	city	2514A137	469
296	city	2514A132	348
297	city	2514A133	378
298	city	2514A134	758
299	city	2514A136	524
300	city	2514A177	319
301	city	2523A033	414
302	city	2523A042	75
303	city	2514A092	637
304	city	2523A035	800
305	city	2532A109	525
306	city	2532A107	317
307	city	2532A088	55
308	city	2523A031	646
309	city	2523A053	613
310	city	2523A021	894
311	city	2523A037	208
312	city	2523A036	566
313	city	2543A020	579
314	city	2543A021	288
315	city	2543A029	11
316	city	2543A025	508
317	city	2524A014	70
318	city	2541A043	14
319	city	2542A260	336
320	city	2541A021	126
321	city	2542A261	36
322	city	2523A019	102
323	city	2541A034	500
324	city	2541A047	141
325	city	2532A090	177
326	city	2532A091	140
327	city	2532A102	14
328	city	2532A089	317
329	city	2532A075	1336
330	city	2541A028	141
331	city	2541A031	424
332	city	2541A048	632
333	city	2541A032	106
334	city	2541A027	140
335	city	2541A026	90
336	city	2541A039	320
337	city	2541A045	140
338	city	2541A023	151
339	city	2523A038	154
340	city	2541A022	138
341	city	2541A030	410
342	city	2541A038	5
343	node	2541A024	0
344	city	2541A046	12
345	city	2541A029	1054
346	city	2514A096	264
347	city	2514A148	155
348	city	2523A025	1449
349	city	2514A135	45
350	city	2514A168	12
351	city	2532A082	357
352	city	2532A030	279
353	city	2532A068	255
354	city	2532A029	1373
355	city	2532A086	586
356	city	2532A087	296
357	city	2532A105	219
358	city	2534A017	1927
359	city	2534A045	813
360	city	2532A071	1436
361	city	2532A101	163
362	city	2534A012	301
363	city	2534A013	58
364	city	2534A035	427
365	city	2534A014	157
366	city	2534A033	346
367	city	2534A034	167
368	city	2534A038	788
369	city	2534A016	650
370	city	2534A015	400
371	city	2534A044	275
372	city	2534A047	181
373	city	2532A028	126
374	city	2532A103	498
375	city	2531A022	899
376	city	2531A005	564
377	city	2531A023	899
378	city	2531A061	257
379	city	2531A060	364
380	city	2531A136	93
381	city	2531A088	1184
382	city	2531A090	562
383	city	2531A094	1698
384	city	2531A091	297
385	city	2531A182	5180
386	city	2533A037	1424
387	city	2533A038	745
388	city	2533A079	123
389	city	2533A077	831
390	city	2533A075	85
391	city	2533A078	2
392	city	2533A076	230
393	city	2533A068	1893
394	city	2533A067	3085
395	city	2533A025	187
396	city	2533A026	1677
397	city	2533A063	1045
398	city	2533A064	61
399	city	2533A065	409
400	city	2533A023	80
401	city	2533A024	7
402	city	2533A066	1062
403	city	2533A074	162
404	city	2533A106	47
405	city	2531A163	62
406	city	2531A006	2411
407	city	2531A007	10852
408	city	2531A173	48
409	city	2531A150	103
410	city	2531A164	4850
411	city	2531A133	1191
412	city	2531A014	3203
413	city	2534A039	72
414	city	2534A040	690
415	node	2533A085	0
416	city	2533A083	168
417	city	2533A086	48
418	city	2534A041	243
419	city	2534A011	2775
420	city	2534A008	1302
421	city	2534A028	503
422	city	2534A027	18
423	city	2534A030	593
424	city	2534A031	2042
425	city	2534A058	477
426	city	2543A013	222
427	city	2543A028	150
428	city	2543A011	3073
429	city	2543A023	2280
430	city	2543A024	405
431	city	2543A031	170
432	city	2543A022	32
433	city	2534A049	330
434	node	2531A180	0
435	city	2531A089	485
436	city	2534A057	357
437	city	2543A003	1881
438	city	2534A021	315
439	city	2513A089	373
440	city	2531A018	25
441	city	2531A003	1476
442	city	2531A047	77
443	city	2531A062	33
444	city	2531A063	84
445	city	2531A053	2
446	node	2531A054	0
447	node	2444A007	0
448	city	2442A068	35
449	city	2531A185	875
450	city	2531A040	24
451	city	2442A064	233
452	city	2442A173	140
453	city	2514A001	41
454	city	2514A060	876
455	city	2514A009	662
456	city	2513A086	336
457	city	2531A012	330
458	city	2513A087	260
459	city	2513A088	634
460	city	2531A017	373
461	city	2531A004	4158
462	city	2531A009	596
463	node	2442A001	0
464	city	2531A024	377
465	city	2531A153	2337
466	city	2531A183	45
467	city	2531A001	1924
468	city	2531A044	1733
469	city	2531A002	10089
470	city	2531A032	311
471	city	2531A019	1001
472	city	2531A020	354
473	city	2531A033	265
474	city	2531A034	311
475	node	2531A055	0
476	city	2531A056	328
477	city	2531A021	5
478	city	2514A008	424
479	city	2442A010	153
480	city	2531A008	231
481	city	2531A035	523
482	city	2442A058	717
483	city	2514A069	4876
484	city	2531A057	101
485	city	2531A050	2151
486	city	2531A058	413
487	city	2531A059	152
488	city	2531A052	1097
489	city	2531A165	229
490	city	2531A065	467
491	city	2531A037	737
492	city	2531A120	239
493	city	2531A119	58
494	city	2442A131	215
495	city	2442A130	48
496	city	2442A140	1170
497	city	2442A141	306
498	city	2442A139	346
499	city	2442A123	370
500	city	2442A122	114
501	city	2442A127	91
502	city	2442A128	220
503	city	2444A085	106
504	city	2444A088	140
505	city	2444A078	285
506	city	2531A139	48
507	city	2531A112	100
508	city	2531A115	10
509	city	2531A114	54
510	city	2531A117	265
511	city	2531A102	794
512	city	2531A134	9
513	city	2531A135	181
514	city	2531A104	11
515	city	2531A106	306
516	city	2531A103	245
517	city	2531A138	416
518	city	2531A107	53
519	city	2531A108	394
520	city	2531A105	239
521	city	2531A097	386
522	city	2531A096	1508
523	city	2442A129	155
524	city	2531A126	181
525	city	2531A101	268
526	city	2531A098	2
527	city	2531A086	261
528	city	2513A097	773
529	city	2513A098	699
530	city	2513A193	1635
531	city	2514A085	512
532	city	2514A061	29
533	city	2514A086	280
534	city	2514A088	605
535	city	2514A087	7
536	city	2514A062	778
537	city	2514A077	143
538	city	2514A078	85
539	city	2514A074	603
540	city	2514A070	122
541	city	2514A064	418
542	city	2514A065	251
543	city	2514A066	54
544	city	2514A081	470
545	city	2514A082	172
546	city	2514A083	146
547	city	2514A084	233
548	city	2532A059	396
549	city	2532A060	208
550	city	2532A058	26
551	city	2531A111	86
552	city	2531A110	332
553	city	2531A109	11
554	city	2531A084	32
555	city	2531A085	487
556	city	2531A066	1266
557	city	2531A080	182
558	city	2531A166	344
559	city	2513A107	37
560	city	2513A108	6
561	city	2531A079	559
562	city	2531A078	185
563	city	2513A099	13
564	city	2442A091	226
565	city	2442A120	111
566	city	2442A049	197
567	city	2444A070	230
568	city	2442A142	168
569	city	2531A051	2609
570	city	2531A081	4
571	city	2531A077	474
572	city	2444A024	157
573	city	2533A011	358
574	city	2533A001	14
575	node	2533A116	0
576	city	2533A012	268
577	city	2533A004	148
578	city	2533A109	2137
579	city	2533A107	14
580	city	2533A028	1294
581	city	2533A027	2819
582	city	2533A118	131
583	city	3511A003	2291
584	city	3511A013	1528
585	city	3511A086	3
586	city	3511A032	1371
587	city	3511A088	52
588	city	3512A004	1960
589	city	3512A005	755
590	city	3512A006	847
591	city	3512A007	15
592	city	3512A008	16
593	city	3512A009	838
594	city	3512A010	134
595	city	3512A025	15
596	city	2533A029	1622
597	city	2444A011	705
598	city	2444A010	407
599	city	2444A038	289
600	city	2444A031	236
601	city	2533A117	5
602	city	2533A030	32
603	city	2533A031	921
604	city	2533A112	653
605	city	2533A033	1849
606	city	3511A007	1139
607	city	3511A048	3020
608	city	2444A077	38
609	city	2533A051	961
610	city	2444A074	1434
611	city	2533A052	919
612	city	2533A097	371
613	city	2533A002	757
614	city	2533A053	391
615	city	2533A054	523
616	city	2533A095	506
617	city	2533A096	593
618	city	2533A050	2074
619	city	2533A049	210
620	city	2533A055	1115
621	city	2533A058	3103
622	city	2533A057	15
623	city	2533A047	440
624	city	2533A120	447
625	city	2444A072	145
626	city	2533A048	386
627	city	3511A038	3047
628	node	3511A033	0
629	city	3511A011	2531
630	city	3511A009	2140
631	city	3511A015	6284
632	city	2533A009	4399
633	city	3512A014	783
634	city	2534A024	1297
635	city	2534A025	1867
636	city	2534A026	856
637	city	2533A114	90
638	city	2533A071	972
639	city	3511A067	1342
640	city	2533A124	743
641	city	2533A087	804
642	city	2533A081	2
643	city	2533A080	85
644	city	2533A046	294
645	city	2533A084	378
646	city	2533A088	1672
647	city	2533A089	62
648	city	2534A042	57
649	city	3511A074	838
650	node	3511B007	0
651	city	3511A073	1761
652	node	3511A082	0
653	city	3512A015	540
654	node	3512A016	0
655	city	3512A017	1093
656	city	3512A024	175
657	city	3512A023	30
658	city	3512A022	170
659	city	3512A020	426
660	city	3512A019	566
661	city	3512A018	36
662	city	3512A027	15
663	city	3512A028	145
664	city	2533A082	161
665	city	2444A073	114
666	node	2532A010	0
667	city	2532A092	103
668	node	2514A079	0
669	node	2514A090	0
670	node	2513A007	0
671	node	2513A192	0
672	node	2442A005	0
673	node	2442A181	0
674	node	2514A089	0
675	node	2514A115	0
676	node	2514A116	0
677	node	2442A061	0
678	node	2513A028	0
679	node	2513A029	0
680	node	2513A113	0
681	node	2513A026	0
682	node	2513A105	0
683	node	2513A150	0
684	city	2513A081	2
685	node	2442A098	0
686	node	2442A094	0
687	node	2514A025	0
688	node	2514A026	0
689	node	2514A121	0
690	node	2514A152	0
691	node	2513A030	0
692	node	2513A103	0
693	node	2514A051	0
694	city	2444A056	3
695	city	2444A055	219
696	node	2444A022	0
697	city	2444A029	2
698	node	2444A030	0
699	node	3422A035	0
700	node	3422A077	0
701	node	3422A046	0
702	node	3422A045	0
703	city	3511A040	2
704	node	3511A005	0
705	city	2531A156	20747
706	city	2543A026	265
707	node	2442A036	0
708	node	2513A060	0
709	node	2442A021	0
710	node	3422A098	0
711	node	3511A012	0
712	node	2444A004	0
713	city	2523A015	64
714	node	2512A091	0
715	node	2523A014	0
716	node	2512A095	0
717	node	2514A101	0
718	node	2514A179	0
719	node	2442A042	0
720	node	2444A037	0
721	node	2514A049	0
722	node	3511A047	0
723	node	3511A001	0
724	city	2533A101	722
725	city	2442A160	114
726	city	2514A175	90
727	city	2514A170	72
728	city	2523A049	171
729	city	2531A152	104
730	node	0000S001	0
731	node	0000S002	0
732	node	0000S003	0
733	city	2543A033	85
734	node	0000S004	0
